# Supplementary material for: Transcriptional Reprogramming of Wheat and the Hemibiotrophic Pathogen Septoria tritici during Two Phases of the Compatible Interaction
Source: PLoS One. 2013 Nov 26;8(11):e81606. doi: 10.1371/journal.pone.0081606 (PMC3841193; doi:10.1371/journal.pone.0081606)
Supplement: Table S1 — List of identified S. tritici transcripts during infection of wheat leaves at 4, 10 and 13 dai. (XLSX) [file pone.0081606.s005.xlsx]

## Sheet: fungi_transcript_annotation_clu
Transcript ID	Length	Control_4d_FPKM	Control_10d_FPKM	Control_13d_FPKM	Infected_4d_FPKM	Infected_10d_FPKM	Infected_13d_FPKM	fungi_geneID	ProteinID	Identification in do Amaral et al., 2012	SignalP	proteinId	kogid	kogdefline	kogClass	kogGroup	kogGroup	kogid	kogdefline	kogClass	kogGroup	Nr-ID	Nr-Score	Nr-Evalue	Nr-annotation	Nt-ID	Nt-Score	Nt-Evalue	Nt-annotation	Swissprot-ID	Swissprot-Score	Swissprot-Evalue	Swissprot-annotation	KO_id	KEGG-Evalue	KEGG-Score	KEGG-Gene	ko_definition	GO-BiologicalProcess	GO-MolecularFunction	Go-CellularComponent	Cluster no in Figure 4	Cluster no in Figure S3A	Cluster no in Figure S3B
CL10020.Contig3_All	650	3.632	0.4103	0	3.2105	1.6635	9.1991	estExt_fgenesh1_pm.C_chr_120135	101782	NO	no	IPR006032	Ribosomal protein S12/S23	ScanRegExp	PS00055	RIBOSOMAL_S12	8e-05	KOG1749	40S ribosomal protein S23	Translation, ribosomal structure and biogenesis	INFORMATION STORAGE AND PROCESSING	gi|156043531|ref|XP_001588322.1|	246.1	4e-64	40S ribosomal protein S23 [Sclerotinia sclerotiorum 1980 UF-70] >gi|154695156|gb|EDN94894.1| 40S ribosomal protein S23 [Sclerotinia sclerotiorum 1980 UF-70]	gi|398389027|ref|XM_003847927.1|	823	0	Mycosphaerella graminicola IPO323 40S ribosomal protein S23 (MYCGRDRAFT_101782) mRNA, complete cds	sp|Q9HE74|RS23_NEUCR	239	2e-63	40S ribosomal protein S23 OS=Neurospora crassa (strain ATCC 24698 / 74-OR23-1A / CBS 708.71 / DSM 1257 / FGSC 987) GN=rps-23 PE=3 SV=1	K02973	5e-65	246	ssl:SS1G_10769	small subunit ribosomal protein S23e	GO:0006412//translation	GO:0003735//structural constituent of ribosome	GO:0015935//small ribosomal subunit;GO:0005739//mitochondrion	8	-	-
CL10413.Contig7_All	314	0	0	0	11.7124	15.2087	64.8555	estExt_fgenesh1_kg.C_chr_60136	104812	NO	no	IPR000164	Histone H3	ScanRegExp	PS00959	HISTONE_H3_2	8e-05	KOG1745	Histones H3 and H4	Chromatin structure and dynamics	INFORMATION STORAGE AND PROCESSING	gi|398395968|ref|XP_003851442.1|	203.4	1e-51	histone H3 [Zymoseptoria tritici IPO323] >gi|339471322|gb|EGP86418.1| histone H3 [Zymoseptoria tritici IPO323] >gi|378727169|gb|EHY53628.1| histone H3 [Exophiala dermatitidis NIH/UT8656] >gi|406861639|gb|EKD14693.1| histone cluster 1, H3g [Marssonina brunnea f. sp. &apos;multigermtubi&apos; MB_m1]	gi|398395967|ref|XM_003851394.1|	622	1e-176	Mycosphaerella graminicola IPO323 histone H3 (HTR2402) mRNA, complete cds	sp|Q0UY45|H3_PHANO	203	2e-53	Histone H3 OS=Phaeosphaeria nodorum (strain SN15 / ATCC MYA-4574 / FGSC 10173) GN=HHT1 PE=3 SV=1	K11253	1e-52	203	pte:PTT_14862	histone H3	GO:0006281//DNA repair;GO:0043581;GO:0006334//nucleosome assembly	GO:0003677//DNA binding;GO:0005515//protein binding	GO:0000786//nucleosome;GO:0005634//nucleus	1	-	-
CL10427.Contig1_All	891	0.05015	0	0	7.90535	2.1237	9.2396	estExt_fgenesh1_pg.C_chr_60124	109761	NO	no	--	--	--	--	--	--	KOG2806	Chitinase	Carbohydrate transport and metabolism	METABOLISM	gi|398395866|ref|XP_003851391.1|	94.7	2e-18	hypothetical protein MYCGRDRAFT_109761 [Zymoseptoria tritici IPO323] >gi|339471271|gb|EGP86367.1| hypothetical protein MYCGRDRAFT_109761 [Zymoseptoria tritici IPO323]	gi|380355184|emb|HE681725.1|	58	7e-06	Candida orthopsilosis Co 90-125, chromosome 7 draft sequence	sp|P47179|DAN4_YEAST	70.5	2e-12	Cell wall protein DAN4 OS=Saccharomyces cerevisiae (strain ATCC 204508 / S288c) GN=DAN4 PE=2 SV=1	K14297	3e-14	78.2	clu:CLUG_05577	nuclear pore complex protein Nup98-Nup96	-	-	-	10	-	-
CL10427.Contig2_All	596	0	0	0	3.47325	1.0583	2.908	estExt_fgenesh1_pg.C_chr_60124	109761	NO	no	--	--	--	--	--	--	KOG2806	Chitinase	Carbohydrate transport and metabolism	METABOLISM	gi|398395866|ref|XP_003851391.1|	52.4	7e-06	hypothetical protein MYCGRDRAFT_109761 [Zymoseptoria tritici IPO323] >gi|339471271|gb|EGP86367.1| hypothetical protein MYCGRDRAFT_109761 [Zymoseptoria tritici IPO323]	gi|380355184|emb|HE681725.1|	58	5e-06	Candida orthopsilosis Co 90-125, chromosome 7 draft sequence	sp|P47179|DAN4_YEAST	64.3	6e-11	Cell wall protein DAN4 OS=Saccharomyces cerevisiae (strain ATCC 204508 / S288c) GN=DAN4 PE=2 SV=1	K14308	1e-09	62	yli:YALI0A20702g	nuclear pore complex protein Nup54	-	-	-	9	-	-
CL11089.Contig1_All	446	0	0	0	0.93175	1.4142	10.8808	estExt_fgenesh1_kg.C_chr_40275	104234	NO	no	--	--	--	--	--	--	KOG1046	Puromycin-sensitive aminopeptidase and related aminopeptidases	Amino acid transport and metabolism	METABOLISM	gi|398403751|ref|XP_003853342.1|	226.1	1e-58	hypothetical protein MYCGRDRAFT_104234, partial [Zymoseptoria tritici IPO323] >gi|339473224|gb|EGP88318.1| hypothetical protein MYCGRDRAFT_104234 [Zymoseptoria tritici IPO323]	gi|398403750|ref|XM_003853294.1|	799	0	Mycosphaerella graminicola IPO323 hypothetical protein (MYCGRDRAFT_104234) mRNA, partial cds	sp|A5DVD6|PAN1_LODEL	53.5	6e-08	Actin cytoskeleton-regulatory complex protein PAN1 OS=Lodderomyces elongisporus (strain ATCC 11503 / CBS 2605 / JCM 1781 / NBRC 1676 / NRRL YB-4239) GN=PAN1 PE=3 SV=1	K16075	2e-08	57	ani:AN8715.2	magnesium transporter	-	-	-	6	-	-
CL11089.Contig2_All	208	0	0	0	0.64285	0.8664	5.8327	estExt_fgenesh1_kg.C_chr_40275	104234	NO	no	--	--	--	--	--	--	KOG1046	Puromycin-sensitive aminopeptidase and related aminopeptidases	Amino acid transport and metabolism	METABOLISM	gi|398403751|ref|XP_003853342.1|	79	3e-14	hypothetical protein MYCGRDRAFT_104234, partial [Zymoseptoria tritici IPO323] >gi|339473224|gb|EGP88318.1| hypothetical protein MYCGRDRAFT_104234 [Zymoseptoria tritici IPO323]	gi|398403750|ref|XM_003853294.1|	375	1e-102	Mycosphaerella graminicola IPO323 hypothetical protein (MYCGRDRAFT_104234) mRNA, partial cds	--	--	--	--	--	--	--	--	--	-	-	-	4	-	-
CL11202.Contig1_All	372	0	0	0	16.6201	25.4327	71.982	fgenesh1_pg.C_chr_18000019;e_gw1.14.71.1;estExt_fgenesh1_pm.C_chr_30079;e_gw1.14.71.1;estExt_Genewise1.C_chr_130502;fgenesh1_pg.C_chr_9000044;estExt_fgenesh1_kg.C_chr_30065;fgenesh1_pg.C_chr_6000491;fgenesh1_pg.C_chr_12000002;e_gw1.4.629.1;e_gw1.12.604.1;fgenesh1_pg.C_chr_13000258;fgenesh1_kg.C_chr_2000018;fgenesh1_pg.C_chr_6000170;e_gw1.3.1589.1;fgenesh1_pg.C_chr_16000028;estExt_Genewise1Plus.C_…	97868;51659;99408;51659;64763;95520;103574;94091;96870;39947;50692;97498;79179;93770;38697;97727;73604;94936;42698;73676;95520;55968;81715;94647;51650;97911;94382;39947;97862;95397;94382;109766;109393;95397;97854;99408;94536;104149;51688;111475;95397;107817;93710;103564;105557;92891;78241;94936;103564;97994;97925;95520;97494;100589;46444;45910;103564;82939;35451;95460;94839;50692;97498;96461;8265…	NO	yes	IPR008266	Tyrosine protein kinase, active site	ScanRegExp	PS00109	PROTEIN_KINASE_TYR	NA	KOG2448	Dihydroxy-acid dehydratase	Amino acid transport and metabolism	METABOLISM	gi|398394140|ref|XP_003850529.1|	44.7	9e-26	hypothetical protein MYCGRDRAFT_81715, partial [Zymoseptoria tritici IPO323] >gi|339470407|gb|EGP85505.1| hypothetical protein MYCGRDRAFT_81715 [Zymoseptoria tritici IPO323]	gi|83721714|gb|AC167925.2|	264	2e-68	Zymoseptoria tritici clone JGIBBWB-5O7, complete sequence	--	--	--	--	--	--	--	--	--	-	-	-	1	1	-
CL11202.Contig2_All	420	0.3183	0	0.2058	62.3802	57.2807	246.975	fgenesh1_pg.C_chr_6000110;fgenesh1_pg.C_chr_9000044;estExt_Genewise1Plus.C_chr_40699;fgenesh1_pg.C_chr_12000130;fgenesh1_pg.C_chr_8000595;estExt_fgenesh1_pm.C_chr_30079;fgenesh1_pg.C_chr_18000019;fgenesh1_pg.C_chr_15000007;estExt_Genewise1.C_chr_130502;fgenesh1_pg.C_chr_6000170;fgenesh1_pg.C_chr_8000532;e_gw1.14.92.1;fgenesh1_pg.C_chr_16000028;fgenesh1_kg.C_chr_13000003;e_gw1.2.261.1;estExt_fgene…	93710;95520;71045;96998;95460;99408;97868;97623;64763;93770;95397;51650;97727;82939;35451;99865;95520;96461;74344;105083;95831;33747;68009;94382;78241;94382;97552;109766;71045;111774;64956;103574;97727;95397;110667;51650;97925;97854;97994;101931;79179;97727;39947;92891	NO	yes	IPR008271	Serine/threonine protein kinase, active site	ScanRegExp	PS00108	PROTEIN_KINASE_ST	8e-05	KOG0594	Protein kinase PCTAIRE and related kinases	General function prediction only	POORLY CHARACTERIZED	gi|398408677|ref|XP_003855804.1|	37	1e-08	hypothetical protein MYCGRDRAFT_79179, partial [Zymoseptoria tritici IPO323] >gi|339475688|gb|EGP90780.1| hypothetical protein MYCGRDRAFT_79179 [Zymoseptoria tritici IPO323]	gi|78214415|gb|AC167929.2|	327	2e-87	Zymoseptoria tritici clone JGIBBWB-9N22, complete sequence	--	--	--	--	--	--	--	--	--	-	-	-	1	1	-
CL11208.Contig1_All	516	0	0	0.1675	0.50525	3.667	21.6645	NewTranscript	--	NO	no	--	--	--	--	--	--	--	--	--	--	--	--	--	--	gi|398390725|ref|XM_003848775.1|	69.9	1e-09	Mycosphaerella graminicola IPO323 hypothetical protein (MYCGRDRAFT_82331) mRNA, complete cds	--	--	--	--	--	--	--	--	--	-	-	-	3	-	-
CL11208.Contig2_All	440	0	0	0	0.47605	2.2526	26.7852	NewTranscript	--	NO	no	--	--	--	--	--	--	--	--	--	--	gi|398390726|ref|XP_003848823.1|	55.1	4e-07	hypothetical protein MYCGRDRAFT_82331 [Zymoseptoria tritici IPO323] >gi|339468699|gb|EGP83799.1| hypothetical protein MYCGRDRAFT_82331 [Zymoseptoria tritici IPO323]	gi|398390725|ref|XM_003848775.1|	69.9	9e-10	Mycosphaerella graminicola IPO323 hypothetical protein (MYCGRDRAFT_82331) mRNA, complete cds	--	--	--	--	--	--	--	--	--	-	-	-	2	-	-
CL1201.Contig1_All	209	0	0	0	2.66015	2.5867	0.4146	estExt_Genewise1Plus.C_chr_41255	71439	YES	yes	IPR007867	GMC oxidoreductase	HMMPfam	PF05199	GMC_oxred_C	1e-13	KOG1238	Glucose dehydrogenase/choline dehydrogenase/mandelonitrile lyase (GMC oxidoreductase family)	General function prediction only	POORLY CHARACTERIZED	gi|398403667|ref|XP_003853300.1|	145.2	3e-34	hypothetical protein MYCGRDRAFT_71439 [Zymoseptoria tritici IPO323] >gi|339473182|gb|EGP88276.1| hypothetical protein MYCGRDRAFT_71439 [Zymoseptoria tritici IPO323]	gi|398403666|ref|XM_003853252.1|	414	1e-114	Mycosphaerella graminicola IPO323 hypothetical protein (MYCGRDRAFT_71439) mRNA, complete cds	--	--	--	--	K00108	1e-19	94	bfu:BC1G_01630	choline dehydrogenase [EC:1.1.99.1]	GO:0055114//oxidation-reduction process;GO:0006066//alcohol metabolic process	GO:0050660//flavin adenine dinucleotide binding;GO:0008812//choline dehydrogenase activity	-	9	2	9
CL1201.Contig2_All	213	0	0	0	0.62775	1.2691	1.2205	estExt_Genewise1Plus.C_chr_41255	71439	YES	yes	IPR007867	GMC oxidoreductase	HMMPfam	PF05199	GMC_oxred_C	1e-13	KOG1238	Glucose dehydrogenase/choline dehydrogenase/mandelonitrile lyase (GMC oxidoreductase family)	General function prediction only	POORLY CHARACTERIZED	gi|398403667|ref|XP_003853300.1|	137.9	5e-32	hypothetical protein MYCGRDRAFT_71439 [Zymoseptoria tritici IPO323] >gi|339473182|gb|EGP88276.1| hypothetical protein MYCGRDRAFT_71439 [Zymoseptoria tritici IPO323]	gi|398403666|ref|XM_003853252.1|	299	2e-79	Mycosphaerella graminicola IPO323 hypothetical protein (MYCGRDRAFT_71439) mRNA, complete cds	--	--	--	--	K00108	1e-19	94	bfu:BC1G_14012	choline dehydrogenase [EC:1.1.99.1]	GO:0055114//oxidation-reduction process;GO:0006066//alcohol metabolic process	GO:0050660//flavin adenine dinucleotide binding;GO:0008812//choline dehydrogenase activity	-	9	2	9
CL12296.Contig3_All	354	1.8893	1.7577	0.9769	3.8208	4.0725	13.9534	estExt_Genewise1Plus.C_chr_100094;fgenesh1_pg.C_chr_15000010	76039;97626	NO	no	IPR000217	Tubulin	ScanRegExp	PS00227	TUBULIN	NA	KOG1376	Alpha tubulin	Cytoskeleton	CELLULAR PROCESSES AND SIGNALING	gi|398390612|ref|XP_003848766.1|	219.6	1e-56	alpha tubulin [Zymoseptoria tritici IPO323] >gi|339468642|gb|EGP83742.1| alpha tubulin [Zymoseptoria tritici IPO323]	gi|398390611|ref|XM_003848718.1|	480	1e-133	Mycosphaerella graminicola IPO323 alpha tubulin (MYCGRDRAFT_76039) mRNA, complete cds	sp|O94128|TBA_MYCGR	219	3e-58	Tubulin alpha chain OS=Mycosphaerella graminicola PE=3 SV=1	K07374	8e-56	213	ani:AN0316.2	tubulin alpha	GO:0051258//protein polymerization;GO:0006184//GTP catabolic process;GO:0007018//microtubule-based movement	GO:0003924//GTPase activity;GO:0005198//structural molecule activity;GO:0005525//GTP binding	GO:0005874//microtubule;GO:0005737//cytoplasm	8	-	-
CL1292.Contig1_All	1091	0	0.2444	0.0792	3.50365	11.8102	71.2485	estExt_fgenesh1_kg.C_chr_130019	106452	YES	yes	--	--	--	--	--	--	KOG1187	Serine/threonine protein kinase	Signal transduction mechanisms	CELLULAR PROCESSES AND SIGNALING	gi|398388119|ref|XP_003847521.1|	438	1e-121	hypothetical protein MYCGRDRAFT_106452 [Zymoseptoria tritici IPO323] >gi|339467394|gb|EGP82497.1| hypothetical protein MYCGRDRAFT_106452 [Zymoseptoria tritici IPO323]	gi|398388118|ref|XM_003847473.1|	1451	0	Mycosphaerella graminicola IPO323 hypothetical protein (MYCGRDRAFT_106452) mRNA, complete cds	sp|P08640|MUC1_YEAST	64.3	1e-10	Flocculation protein FLO11 OS=Saccharomyces cerevisiae (strain ATCC 204508 / S288c) GN=MUC1 PE=1 SV=2	K14005	4e-10	65.1	bfu:BC1G_15350	protein transport protein SEC31	-	-	-	7	7	8
CL1292.Contig2_All	264	0	0	0	1.093	1.3652	25.2752	estExt_fgenesh1_kg.C_chr_130019	106452	YES	yes	--	--	--	--	--	--	KOG1187	Serine/threonine protein kinase	Signal transduction mechanisms	CELLULAR PROCESSES AND SIGNALING	gi|398388119|ref|XP_003847521.1|	172.9	1e-42	hypothetical protein MYCGRDRAFT_106452 [Zymoseptoria tritici IPO323] >gi|339467394|gb|EGP82497.1| hypothetical protein MYCGRDRAFT_106452 [Zymoseptoria tritici IPO323]	gi|398388118|ref|XM_003847473.1|	464	1e-129	Mycosphaerella graminicola IPO323 hypothetical protein (MYCGRDRAFT_106452) mRNA, complete cds	--	--	--	--	--	--	--	--	--	-	-	-	6	9	6
CL1292.Contig3_All	549	0	0	0	3.39095	10.1757	61.2446	estExt_fgenesh1_kg.C_chr_130019	106452	YES	yes	--	--	--	--	--	--	KOG1187	Serine/threonine protein kinase	Signal transduction mechanisms	CELLULAR PROCESSES AND SIGNALING	gi|398388119|ref|XP_003847521.1|	389.8	1e-107	hypothetical protein MYCGRDRAFT_106452 [Zymoseptoria tritici IPO323] >gi|339467394|gb|EGP82497.1| hypothetical protein MYCGRDRAFT_106452 [Zymoseptoria tritici IPO323]	gi|398388118|ref|XM_003847473.1|	1088	0	Mycosphaerella graminicola IPO323 hypothetical protein (MYCGRDRAFT_106452) mRNA, complete cds	sp|P08640|MUC1_YEAST	57.4	6e-09	Flocculation protein FLO11 OS=Saccharomyces cerevisiae (strain ATCC 204508 / S288c) GN=MUC1 PE=1 SV=2	K01178	3e-08	57.4	sce:YIR019C	glucoamylase [EC:3.2.1.3]	-	-	-	7	7	8
CL1684.Contig1_All	309	0.72075	0.863	0	25.5757	29.4516	44.591	e_gw1.7.1252.1;fgenesh1_pm.C_chr_7000274	45585;86961	NO	no	--	--	--	--	--	--	--	--	--	--	gi|336362896|gb|EGN91453.1|	72	3e-12	hypothetical protein SERLA73DRAFT_67379 [Serpula lacrymans var. lacrymans S7.3]	gi|399532194|gb|JQ627478.1|	613	1e-173	Uncultured Ascomycota clone B1_3_1E_49 small subunit ribosomal RNA gene, partial sequence	--	--	--	--	--	--	--	--	--	-	-	-	1	-	-
CL2823.Contig1_All	390	0	0	0	0.1057	3.0035	22.22	fgenesh1_pg.C_chr_12000083	96951	YES	yes	--	--	--	--	--	--	--	--	--	--	gi|398388844|ref|XP_003847883.1|	77.4	9e-40	hypothetical protein MYCGRDRAFT_96951 [Zymoseptoria tritici IPO323] >gi|339467757|gb|EGP82859.1| hypothetical protein MYCGRDRAFT_96951 [Zymoseptoria tritici IPO323]	gi|398388843|ref|XM_003847835.1|	285	7e-75	Mycosphaerella graminicola IPO323 hypothetical protein (MYCGRDRAFT_96951) mRNA, complete cds	--	--	--	--	--	--	--	--	--	-	-	-	2	4	1
CL2823.Contig2_All	444	0	0	0	0.4944	2.4353	17.9561	fgenesh1_pg.C_chr_12000083	96951	YES	yes	--	--	--	--	--	--	--	--	--	--	gi|398388844|ref|XP_003847883.1|	95.1	4e-45	hypothetical protein MYCGRDRAFT_96951 [Zymoseptoria tritici IPO323] >gi|339467757|gb|EGP82859.1| hypothetical protein MYCGRDRAFT_96951 [Zymoseptoria tritici IPO323]	gi|398388843|ref|XM_003847835.1|	285	8e-75	Mycosphaerella graminicola IPO323 hypothetical protein (MYCGRDRAFT_96951) mRNA, complete cds	--	--	--	--	--	--	--	--	--	-	-	-	2	9	6
CL308.Contig1_All	313	0.14275	0	0	12.9285	13.8179	75.3066	fgenesh1_pg.C_chr_4000485	92705	NO	no	IPR000795	Protein synthesis factor, GTP-binding	ScanRegExp	PS00301	EFACTOR_GTP	8e-05	KOG0052	Translation elongation factor EF-1 alpha/Tu	Translation, ribosomal structure and biogenesis	INFORMATION STORAGE AND PROCESSING	gi|378728030|gb|EHY54489.1|	208.8	2e-53	elongation factor 1-alpha [Exophiala dermatitidis NIH/UT8656]	gi|164429617|ref|XM_959775.2|	406	1e-111	Neurospora crassa OR74A elongation factor 1-alpha partial mRNA	sp|P32186|EF1A_PUCGR	206	3e-54	Elongation factor 1-alpha OS=Puccinia graminis GN=TEF PE=3 SV=2	K03231	3e-54	208	bfu:BC1G_09492	elongation factor 1-alpha	GO:0006414//translational elongation;GO:0006184//GTP catabolic process	GO:0003746//translation elongation factor activity;GO:0003924//GTPase activity;GO:0005525//GTP binding	GO:0005737//cytoplasm	1	-	-
CL3349.Contig1_All	289	0	0	0	1.8542	3.4296	1.7991	fgenesh1_pg.C_chr_11000106	96543	YES	yes	IPR010636	Hydrophobin 2	HMMPfam	PF06766	Hydrophobin_2	4.2e-18	KOG3070	Predicted RNA-binding protein containing PIN domain and invovled in translation or RNA processing	Translation, ribosomal structure and biogenesis	INFORMATION STORAGE AND PROCESSING	gi|398390439|ref|XP_003848680.1|	184.5	5e-46	hydrophobin-like protein [Zymoseptoria tritici IPO323] >gi|339468555|gb|EGP83656.1| hydrophobin-like protein [Zymoseptoria tritici IPO323]	gi|398390438|ref|XM_003848632.1|	517	1e-145	Mycosphaerella graminicola IPO323 hydrophobin-like protein (MYCGRDRAFT_96543) mRNA, complete cds	sp|Q9UVI4|THYD_CLAFS	82	8e-17	Trihydrophobin OS=Claviceps fusiformis GN=TH1 PE=1 SV=1	K14411	1e-10	63.5	smp:SMAC_07818	RNA-binding protein Musashi	-	-	GO:0005576//extracellular region	9	2	9
CL3349.Contig2_All	289	0	0	0.2991	1.58055	3.4296	1.1994	fgenesh1_pg.C_chr_11000106	96543	YES	yes	IPR010636	Hydrophobin 2	HMMPfam	PF06766	Hydrophobin_2	4.2e-18	KOG3070	Predicted RNA-binding protein containing PIN domain and invovled in translation or RNA processing	Translation, ribosomal structure and biogenesis	INFORMATION STORAGE AND PROCESSING	gi|398390439|ref|XP_003848680.1|	184.5	5e-46	hydrophobin-like protein [Zymoseptoria tritici IPO323] >gi|339468555|gb|EGP83656.1| hydrophobin-like protein [Zymoseptoria tritici IPO323]	gi|398390438|ref|XM_003848632.1|	517	1e-145	Mycosphaerella graminicola IPO323 hydrophobin-like protein (MYCGRDRAFT_96543) mRNA, complete cds	sp|Q9UVI4|THYD_CLAFS	82	8e-17	Trihydrophobin OS=Claviceps fusiformis GN=TH1 PE=1 SV=1	K14411	1e-10	63.5	smp:SMAC_07818	RNA-binding protein Musashi	-	-	GO:0005576//extracellular region	9	2	9
CL3382.Contig1_All	400	0	0	0	3.4233	3.3789	24.2642	estExt_fgenesh1_kg.C_chr_50354	104664	NO	no	IPR001790	Ribosomal protein L10	HMMPfam	PF00466	Ribosomal_L10	8.8e-39	KOG0815	60S acidic ribosomal protein P0	Translation, ribosomal structure and biogenesis	INFORMATION STORAGE AND PROCESSING	gi|398397829|ref|XP_003852372.1|	226.5	1e-58	60S acidic ribosomal protein P0 [Zymoseptoria tritici IPO323]	gi|398397828|ref|XM_003852324.1|	793	0	Mycosphaerella graminicola IPO323 60S acidic ribosomal protein P0 (MYCGRDRAFT_104664) mRNA, complete cds	sp|Q96TJ5|RLA0_NEUCR	155	6e-39	60S acidic ribosomal protein P0 OS=Neurospora crassa (strain ATCC 24698 / 74-OR23-1A / CBS 708.71 / DSM 1257 / FGSC 987) GN=crpp0 PE=2 SV=1	K02941	1e-45	179	pte:PTT_17375	large subunit ribosomal protein LP0	GO:0042254//ribosome biogenesis;GO:0006414//translational elongation	GO:0003735//structural constituent of ribosome	GO:0005840//ribosome	7	-	-
CL3382.Contig2_All	592	0	0	0	2.5106	3.0441	16.6875	estExt_fgenesh1_kg.C_chr_50354	104664	NO	no	IPR001790	Ribosomal protein L10	HMMPfam	PF00466	Ribosomal_L10	8.8e-39	KOG0815	60S acidic ribosomal protein P0	Translation, ribosomal structure and biogenesis	INFORMATION STORAGE AND PROCESSING	gi|398397829|ref|XP_003852372.1|	226.5	2e-58	60S acidic ribosomal protein P0 [Zymoseptoria tritici IPO323]	gi|398397828|ref|XM_003852324.1|	712	0	Mycosphaerella graminicola IPO323 60S acidic ribosomal protein P0 (MYCGRDRAFT_104664) mRNA, complete cds	sp|Q96TJ5|RLA0_NEUCR	155	1e-38	60S acidic ribosomal protein P0 OS=Neurospora crassa (strain ATCC 24698 / 74-OR23-1A / CBS 708.71 / DSM 1257 / FGSC 987) GN=crpp0 PE=2 SV=1	K02941	4e-45	179	pte:PTT_17375	large subunit ribosomal protein LP0	GO:0042254//ribosome biogenesis;GO:0006414//translational elongation	GO:0003735//structural constituent of ribosome	GO:0005840//ribosome	8	-	-
CL3855.Contig1_All	727	0	0	0.1189	0.94405	6.197	25.3895	estExt_fgenesh1_pm.C_chr_70289	100846	NO	no	--	--	--	--	--	--	--	--	--	--	gi|398394719|ref|XP_003850818.1|	193.7	3e-48	hypothetical protein MYCGRDRAFT_100846 [Zymoseptoria tritici IPO323] >gi|339470697|gb|EGP85794.1| hypothetical protein MYCGRDRAFT_100846 [Zymoseptoria tritici IPO323]	gi|398394718|ref|XM_003850770.1|	1431	0	Mycosphaerella graminicola IPO323 hypothetical protein (MYCGRDRAFT_100846) mRNA, complete cds	--	--	--	--	--	--	--	--	--	-	-	-	3	-	-
CL3855.Contig2_All	207	0	0	0	0.61355	0	9.6287	estExt_fgenesh1_pm.C_chr_70289	100846	NO	no	--	--	--	--	--	--	--	--	--	--	--	--	--	--	gi|398394718|ref|XM_003850770.1|	246	3e-63	Mycosphaerella graminicola IPO323 hypothetical protein (MYCGRDRAFT_100846) mRNA, complete cds	--	--	--	--	--	--	--	--	--	-	-	-	6	-	-
CL3855.Contig3_All	773	0	0	0.1118	0.9499	5.7117	18.7217	estExt_fgenesh1_pm.C_chr_70289	100846	NO	no	--	--	--	--	--	--	--	--	--	--	gi|398394719|ref|XP_003850818.1|	193.7	3e-48	hypothetical protein MYCGRDRAFT_100846 [Zymoseptoria tritici IPO323] >gi|339470697|gb|EGP85794.1| hypothetical protein MYCGRDRAFT_100846 [Zymoseptoria tritici IPO323]	gi|398394718|ref|XM_003850770.1|	1358	0	Mycosphaerella graminicola IPO323 hypothetical protein (MYCGRDRAFT_100846) mRNA, complete cds	--	--	--	--	--	--	--	--	--	-	-	-	3	-	-
CL40.Contig1_All	277	0	0	0	4.48855	0.6506	1.8771	estExt_fgenesh1_kg.C_chr_70033	105049	YES	yes	--	--	--	--	--	--	KOG1283	Serine carboxypeptidases	Posttranslational modification, protein turnover, chaperones	CELLULAR PROCESSES AND SIGNALING	gi|398395659|ref|XP_003851288.1|	174.1	7e-43	hypothetical protein MYCGRDRAFT_105049 [Zymoseptoria tritici IPO323] >gi|339471167|gb|EGP86264.1| hypothetical protein MYCGRDRAFT_105049 [Zymoseptoria tritici IPO323]	gi|398395658|ref|XM_003851240.1|	549	1e-154	Mycosphaerella graminicola IPO323 hypothetical protein (MYCGRDRAFT_105049) mRNA, complete cds	sp|Q2UF60|SEC31_ASPOR	47.4	2e-06	Protein transport protein sec31 OS=Aspergillus oryzae (strain ATCC 42149 / RIB 40) GN=sec31 PE=3 SV=2	--	--	--	--	--	-	-	-	9	2	9
CL40.Contig2_All	302	0	0	0	6.68815	2.3869	2.2956	estExt_fgenesh1_kg.C_chr_70033	105049	YES	yes	--	--	--	--	--	--	KOG1283	Serine carboxypeptidases	Posttranslational modification, protein turnover, chaperones	CELLULAR PROCESSES AND SIGNALING	gi|398395659|ref|XP_003851288.1|	193.4	1e-48	hypothetical protein MYCGRDRAFT_105049 [Zymoseptoria tritici IPO323] >gi|339471167|gb|EGP86264.1| hypothetical protein MYCGRDRAFT_105049 [Zymoseptoria tritici IPO323]	gi|398395658|ref|XM_003851240.1|	599	1e-169	Mycosphaerella graminicola IPO323 hypothetical protein (MYCGRDRAFT_105049) mRNA, complete cds	sp|Q2UF60|SEC31_ASPOR	47.4	2e-06	Protein transport protein sec31 OS=Aspergillus oryzae (strain ATCC 42149 / RIB 40) GN=sec31 PE=3 SV=2	--	--	--	--	--	-	-	-	10	5	3
CL4471.Contig1_All	617	0	0	0	1.6414	4.089	18.9608	estExt_fgenesh1_kg.C_chr_10818	102737	NO	no	IPR001813	Ribosomal protein 60S	HMMPfam	PF00428	Ribosomal_60s	5.1e-36	KOG3449	60S acidic ribosomal protein P2	Translation, ribosomal structure and biogenesis	INFORMATION STORAGE AND PROCESSING	gi|398411602|ref|XP_003857139.1|	213.8	2e-54	60S acidic ribosomal protein P2 [Zymoseptoria tritici IPO323]	gi|398411601|ref|XM_003857091.1|	1221	0	Mycosphaerella graminicola IPO323 60S acidic ribosomal protein P2 (MYCGRDRAFT_102737) mRNA, complete cds	sp|P42037|RLA2_ALTAL	174	4e-44	60S acidic ribosomal protein P2 OS=Alternaria alternata GN=ALTA5 PE=1 SV=1	K02943	4e-43	173	pte:PTT_09137	large subunit ribosomal protein LP2	GO:0006414//translational elongation	GO:0003735//structural constituent of ribosome	GO:0005840//ribosome	8	-	-
CL4471.Contig2_All	678	0	0	0.1275	0.8759	1.4619	14.443	estExt_fgenesh1_kg.C_chr_10818;estExt_fgenesh1_pm.C_chr_120126	102737;101774	NO	no	IPR001813	Ribosomal protein 60S	HMMPfam	PF00428	Ribosomal_60s	5.1e-36	KOG3449	60S acidic ribosomal protein P2	Translation, ribosomal structure and biogenesis	INFORMATION STORAGE AND PROCESSING	gi|398411602|ref|XP_003857139.1|	213.8	2e-54	60S acidic ribosomal protein P2 [Zymoseptoria tritici IPO323]	gi|398411601|ref|XM_003857091.1|	876	0	Mycosphaerella graminicola IPO323 60S acidic ribosomal protein P2 (MYCGRDRAFT_102737) mRNA, complete cds	sp|P42037|RLA2_ALTAL	174	5e-44	60S acidic ribosomal protein P2 OS=Alternaria alternata GN=ALTA5 PE=1 SV=1	K02943	5e-43	173	pte:PTT_09137	large subunit ribosomal protein LP2	GO:0006414//translational elongation	GO:0003735//structural constituent of ribosome	GO:0005840//ribosome	6	-	-
CL4823.Contig1_All	565	0	0.1573	0.153	13.1583	5.7412	6.902	fgenesh1_kg.C_chr_7000311	81692	YES	yes	--	--	--	--	--	--	KOG4157	beta-1,6-N-acetylglucosaminyltransferase, contains WSC domain	Carbohydrate transport and metabolism	METABOLISM	gi|398394713|ref|XP_003850815.1|	340.5	1e-92	flocullin [Zymoseptoria tritici IPO323] >gi|339470694|gb|EGP85791.1| flocullin [Zymoseptoria tritici IPO323]	gi|398394712|ref|XM_003850767.1|	1120	0	Mycosphaerella graminicola IPO323 flocullin (FLC) mRNA, complete cds	sp|P53832|WSC2_YEAST	93.6	8e-20	Cell wall integrity and stress response component 2 OS=Saccharomyces cerevisiae (strain ATCC 204508 / S288c) GN=WSC2 PE=1 SV=1	K01183	1e-21	102	ctp:CTRG_05827	chitinase [EC:3.2.1.14]	-	GO:0016787//hydrolase activity	-	5	6	3
CL4823.Contig2_All	520	0	0	0	9.23855	4.1587	7.8325	fgenesh1_kg.C_chr_7000311	81692	YES	yes	--	--	--	--	--	--	KOG4157	beta-1,6-N-acetylglucosaminyltransferase, contains WSC domain	Carbohydrate transport and metabolism	METABOLISM	gi|398394713|ref|XP_003850815.1|	304.3	7e-82	flocullin [Zymoseptoria tritici IPO323] >gi|339470694|gb|EGP85791.1| flocullin [Zymoseptoria tritici IPO323]	gi|398394712|ref|XM_003850767.1|	844	0	Mycosphaerella graminicola IPO323 flocullin (FLC) mRNA, complete cds	sp|P53832|WSC2_YEAST	91.3	3e-19	Cell wall integrity and stress response component 2 OS=Saccharomyces cerevisiae (strain ATCC 204508 / S288c) GN=WSC2 PE=1 SV=1	K01183	1e-20	98.2	ctp:CTRG_05827	chitinase [EC:3.2.1.14]	-	GO:0016787//hydrolase activity	-	5	5	3
CL5145.Contig7_All	233	0	0	0.371	1.5016	0.7734	12.2734	estExt_fgenesh1_pm.C_chr_40264	99959	NO	no	IPR001404	Heat shock protein Hsp90	ScanRegExp	PS00298	HSP90	8e-05	KOG0019	Molecular chaperone (HSP90 family)	Posttranslational modification, protein turnover, chaperones	CELLULAR PROCESSES AND SIGNALING	gi|398399174|ref|XP_003853044.1|	150.6	8e-36	Hsp90 family chaperone HSP82 [Zymoseptoria tritici IPO323]	gi|398399173|ref|XM_003852996.1|	462	1e-128	Mycosphaerella graminicola IPO323 Hsp90 family chaperone HSP82 (MYCGRDRAFT_99959) mRNA, complete cds	sp|O43109|HSP90_PODAS	139	4e-34	Heat shock protein 90 homolog OS=Podospora anserina GN=MOD-E PE=3 SV=1	K04079	6e-35	144	ncr:NCU04142	molecular chaperone HtpG	GO:0006457//protein folding;GO:0006950//response to stress	GO:0051082//unfolded protein binding;GO:0005524//ATP binding	GO:0005737//cytoplasm	4	-	-
CL5693.Contig1_All	286	0	0	0	1.04405	0.3151	1.818	fgenesh1_kg.C_chr_1000389	78442	NO	no	--	--	--	--	--	--	--	--	--	--	gi|398409512|ref|XP_003856221.1|	128.6	3e-29	hypothetical protein MYCGRDRAFT_78442 [Zymoseptoria tritici IPO323] >gi|339476106|gb|EGP91197.1| hypothetical protein MYCGRDRAFT_78442 [Zymoseptoria tritici IPO323]	gi|398409511|ref|XM_003856173.1|	474	1e-131	Mycosphaerella graminicola IPO323 hypothetical protein (MYCGRDRAFT_78442) mRNA, complete cds	--	--	--	--	--	--	--	--	--	GO:0009611//response to wounding	GO:0004867//serine-type endopeptidase inhibitor activity	-	4	-	-
CL5693.Contig2_All	331	0	0	0	4.42645	2.9944	4.4507	fgenesh1_kg.C_chr_1000389	78442	NO	no	--	--	--	--	--	--	--	--	--	--	gi|398409512|ref|XP_003856221.1|	169.5	1e-41	hypothetical protein MYCGRDRAFT_78442 [Zymoseptoria tritici IPO323] >gi|339476106|gb|EGP91197.1| hypothetical protein MYCGRDRAFT_78442 [Zymoseptoria tritici IPO323]	gi|398409511|ref|XM_003856173.1|	654	0	Mycosphaerella graminicola IPO323 hypothetical protein (MYCGRDRAFT_78442) mRNA, complete cds	sp|C6Y4A9|YAEQ_SCHPO	48.5	1e-06	Uncharacterized protein C23D3.17 OS=Schizosaccharomyces pombe (strain 972 / ATCC 24843) GN=SPAC23D3.17 PE=2 SV=2	--	--	--	--	--	GO:0009611//response to wounding	GO:0004867//serine-type endopeptidase inhibitor activity	-	10	-	-
CL5999.Contig1_All	553	0	0	0	0.15515	1.4664	9.0889	estExt_Genewise1Plus.C_chr_130073	77689	YES	yes	IPR001563	Peptidase S10, serine carboxypeptidase	ScanRegExp	PS00131	CARBOXYPEPT_SER_SER	NA	KOG1282	Serine carboxypeptidases (lysosomal cathepsin A)	Amino acid transport and metabolism	METABOLISM	gi|398388713|ref|XP_003847818.1|	153.7	1e-36	hypothetical protein MYCGRDRAFT_77689, partial [Zymoseptoria tritici IPO323] >gi|339467691|gb|EGP82794.1| hypothetical protein MYCGRDRAFT_77689 [Zymoseptoria tritici IPO323]	gi|398388712|ref|XM_003847770.1|	438	1e-120	Mycosphaerella graminicola IPO323 hypothetical protein (MYCGRDRAFT_77689) mRNA, partial cds	sp|C5FW30|SPCA_ARTOC	71.6	3e-13	Carboxypeptidase S1 homolog A OS=Arthroderma otae (strain ATCC MYA-4605 / CBS 113480) GN=SCPA PE=3 SV=1	K01289	2e-17	87.4	afm:AFUA_1G00420	carboxypeptidase [EC:3.4.16.-]	GO:0006508//proteolysis	GO:0004185//serine-type carboxypeptidase activity	-	2	4	1
CL5999.Contig2_All	613	0	0	0	0.34715	2.3518	16.1158	estExt_Genewise1Plus.C_chr_130073	77689	YES	yes	IPR001563	Peptidase S10, serine carboxypeptidase	ScanRegExp	PS00131	CARBOXYPEPT_SER_SER	NA	KOG1282	Serine carboxypeptidases (lysosomal cathepsin A)	Amino acid transport and metabolism	METABOLISM	gi|398388713|ref|XP_003847818.1|	153.7	2e-36	hypothetical protein MYCGRDRAFT_77689, partial [Zymoseptoria tritici IPO323] >gi|339467691|gb|EGP82794.1| hypothetical protein MYCGRDRAFT_77689 [Zymoseptoria tritici IPO323]	gi|398388712|ref|XM_003847770.1|	438	1e-120	Mycosphaerella graminicola IPO323 hypothetical protein (MYCGRDRAFT_77689) mRNA, partial cds	sp|A7UKV5|SPCA_TRIEQ	73.6	1e-13	Carboxypeptidase S1 homolog A OS=Trichophyton equinum GN=SCPA PE=3 SV=1	K01289	3e-17	87.4	afm:AFUA_1G00420	carboxypeptidase [EC:3.4.16.-]	GO:0006508//proteolysis	GO:0004185//serine-type carboxypeptidase activity	-	2	4	1
CL668.Contig3_All	239	0	0	0	12.9689	21.4893	60.9144	estExt_Genewise1Plus.C_chr_60518	73004	NO	no	IPR001951	Histone H4	ScanRegExp	PS00047	HISTONE_H4	NA	KOG3467	Histone H4	Chromatin structure and dynamics	INFORMATION STORAGE AND PROCESSING	gi|396500080|ref|XP_003845636.1|	153.7	1e-36	hypothetical protein LEMA_P009440.1 [Leptosphaeria maculans JN3] >gi|312222217|emb|CBY02157.1| hypothetical protein LEMA_P009440.1 [Leptosphaeria maculans JN3]	gi|398396841|ref|XM_003851831.1|	474	1e-132	Mycosphaerella graminicola IPO323 histone H4 (HFO2401) mRNA, complete cds	sp|P04914|H4_NEUCR	153	2e-38	Histone H4 OS=Neurospora crassa (strain ATCC 24698 / 74-OR23-1A / CBS 708.71 / DSM 1257 / FGSC 987) GN=hhf-1 PE=3 SV=2	K11254	1e-37	153	smp:SMAC_02364	histone H4	GO:0043581;GO:0006334//nucleosome assembly	GO:0003677//DNA binding	GO:0000786//nucleosome;GO:0005634//nucleus	1	-	-
CL6831.Contig3_All	586	0	0	0	5.84465	4.9204	20.1117	estExt_fgenesh1_kg.C_chr_100135	105948	NO	no	IPR004000	Actin/actin-like	ScanRegExp	PS01132	ACTINS_ACT_LIKE	8e-05	KOG0676	Actin and related proteins	Cytoskeleton	CELLULAR PROCESSES AND SIGNALING	gi|398391328|ref|XP_003849124.1|	387.1	1e-106	gamma actin [Zymoseptoria tritici IPO323] >gi|339469000|gb|EGP84100.1| gamma actin [Zymoseptoria tritici IPO323]	gi|398391327|ref|XM_003849076.1|	1162	0	Mycosphaerella graminicola IPO323 gamma actin (ACT) mRNA, complete cds	sp|P20359|ACTG_EMENI	385	1e-107	Actin, gamma OS=Emericella nidulans (strain FGSC A4 / ATCC 38163 / CBS 112.46 / NRRL 194 / M139) GN=acnA PE=3 SV=2	K05692	5e-107	385	pte:PTT_08677	actin beta/gamma 1	GO:0006357//regulation of transcription from RNA polymerase II promoter;GO:0030476//ascospore wall assembly;GO:0000916//actomyosin contractile ring contraction;GO:0006897//endocytosis;GO:0034599//cellular response to oxidative stress;GO:0001300//chronological cell aging;GO:0000011//vacuole inheritance;GO:0016573//histone acetylation;GO:0006281//DNA repair	GO:0005524//ATP binding	GO:0030479//actin cortical patch;GO:0032432//actin filament bundle;GO:0000812//Swr1 complex;GO:0000142//cellular bud neck contractile ring;GO:0031011//Ino80 complex;GO:0035267//NuA4 histone acetyltransferase complex	7	-	-
CL6874.Contig1_All	666	0	0	0.1298	0.1238	1.2176	7.5468	fgenesh1_pg.C_chr_9000357	95833	YES	yes	--	--	--	--	--	--	--	--	--	--	gi|398391999|ref|XP_003849459.1|	91.7	6e-64	hypothetical protein MYCGRDRAFT_95833 [Zymoseptoria tritici IPO323] >gi|339469336|gb|EGP84435.1| hypothetical protein MYCGRDRAFT_95833 [Zymoseptoria tritici IPO323]	gi|398391998|ref|XM_003849411.1|	492	1e-136	Mycosphaerella graminicola IPO323 hypothetical protein (MYCGRDRAFT_95833) mRNA, complete cds	--	--	--	--	--	--	--	--	--	-	-	-	2	4	1
CL6874.Contig2_All	619	0	0	0.1397	0.765	2.9113	15.6796	fgenesh1_pg.C_chr_9000357	95833	YES	yes	--	--	--	--	--	--	--	--	--	--	gi|398391999|ref|XP_003849459.1|	91.7	5e-64	hypothetical protein MYCGRDRAFT_95833 [Zymoseptoria tritici IPO323] >gi|339469336|gb|EGP84435.1| hypothetical protein MYCGRDRAFT_95833 [Zymoseptoria tritici IPO323]	gi|398391998|ref|XM_003849411.1|	492	1e-136	Mycosphaerella graminicola IPO323 hypothetical protein (MYCGRDRAFT_95833) mRNA, complete cds	--	--	--	--	--	--	--	--	--	-	-	-	6	9	6
CL6981.Contig1_All	528	0	0	0	0	13.6522	38.077	NewTranscript	--	NO	no	--	--	--	--	--	--	--	--	--	--	--	--	--	--	--	--	--	--	--	--	--	--	--	--	--	--	--	-	-	-	3	-	-
CL6981.Contig2_All	687	0	0	0.7551	0.1249	32.2645	128.789	NewTranscript	--	NO	no	--	--	--	--	--	--	--	--	--	--	gi|330927888|ref|XP_003302044.1|	52.4	9e-06	hypothetical protein PTT_13720 [Pyrenophora teres f. teres 0-1] >gi|311322816|gb|EFQ89857.1| hypothetical protein PTT_13720 [Pyrenophora teres f. teres 0-1]	--	--	--	--	--	--	--	--	K13100	1e-06	52.4	pte:PTT_13720	pre-mRNA-splicing factor CWC22	-	-	-	3	-	-
CL6981.Contig3_All	326	0	0	0.5304	0.3896	35.9312	114.303	NewTranscript	--	NO	no	--	--	--	--	--	--	--	--	--	--	--	--	--	--	--	--	--	--	--	--	--	--	--	--	--	--	--	-	-	-	3	-	-
CL7081.Contig1_All	783	0	0	0	0.54355	4.0277	38.0719	NewTranscript	--	NO	no	--	--	--	--	--	--	--	--	--	--	gi|299755475|ref|XP_002912106.1|	80.1	5e-14	hypothetical protein CC1G_13638 [Coprinopsis cinerea okayama7#130] >gi|298411241|gb|EFI28612.1| hypothetical protein CC1G_13638 [Coprinopsis cinerea okayama7#130]	--	--	--	--	sp|Q8TFG4|YL54_SCHPO	70.5	1e-12	Uncharacterized protein PB18E9.04c OS=Schizosaccharomyces pombe (strain 972 / ATCC 24843) GN=SPAPB18E9.04c PE=2 SV=1	K01178	2e-11	68.9	sce:YIR019C	glucoamylase [EC:3.2.1.3]	-	-	-	3	-	-
CL7081.Contig2_All	896	0	0	0	0.70505	6.436	43.5224	NewTranscript	--	NO	no	--	--	--	--	--	--	--	--	--	--	gi|400595818|gb|EJP63608.1|	68.9	1e-10	hypothetical protein BBA_07534 [Beauveria bassiana ARSEF 2860]	--	--	--	--	sp|Q6BSP4|BBP_DEBHA	85.9	4e-17	Branchpoint-bridging protein OS=Debaryomyces hansenii (strain ATCC 36239 / CBS 767 / JCM 1990 / NBRC 0083 / IGC 2968) GN=BBP PE=3 SV=2	K16075	3e-17	88.2	ani:AN8715.2	magnesium transporter	-	-	-	3	-	-
CL7207.Contig1_All	672	0	0	0.1287	0.4344	2.0113	35.9785	estExt_fgenesh1_kg.C_chr_60114	104794	YES	yes	--	--	--	--	--	--	--	--	--	--	gi|398396882|ref|XP_003851899.1|	320.9	1e-86	hypothetical protein MYCGRDRAFT_104794 [Zymoseptoria tritici IPO323] >gi|339471779|gb|EGP86875.1| hypothetical protein MYCGRDRAFT_104794 [Zymoseptoria tritici IPO323]	gi|325974243|emb|FQ790336.1|	58	5e-06	Botryotinia fuckeliana isolate T4 SuperContig_111_1 genomic supercontig, whole genome	sp|P04050|RPB1_YEAST	63.5	1e-10	DNA-directed RNA polymerase II subunit RPB1 OS=Saccharomyces cerevisiae (strain ATCC 204508 / S288c) GN=RPO21 PE=1 SV=2	K01183	3e-10	64.3	ani:AN8241.2	chitinase [EC:3.2.1.14]	-	-	-	3	9	6
CL7207.Contig2_All	775	0	0	0	0.70005	2.5578	29.296	estExt_fgenesh1_kg.C_chr_60114	104794	YES	yes	--	--	--	--	--	--	--	--	--	--	gi|398396882|ref|XP_003851899.1|	320.9	1e-86	hypothetical protein MYCGRDRAFT_104794 [Zymoseptoria tritici IPO323] >gi|339471779|gb|EGP86875.1| hypothetical protein MYCGRDRAFT_104794 [Zymoseptoria tritici IPO323]	gi|325974243|emb|FQ790336.1|	58	6e-06	Botryotinia fuckeliana isolate T4 SuperContig_111_1 genomic supercontig, whole genome	sp|P32323|AGA1_YEAST	63.2	2e-10	A-agglutinin anchorage subunit OS=Saccharomyces cerevisiae (strain ATCC 204508 / S288c) GN=AGA1 PE=1 SV=1	K01183	3e-09	61.6	ani:AN8241.2	chitinase [EC:3.2.1.14]	-	-	-	3	9	6
CL7495.Contig1_All	790	0	0	0	1.93775	1.1406	7.4592	estExt_fgenesh1_kg.C_chr_11047	102950	NO	no	IPR002453	Beta tubulin	ScanRegExp	PS00228	TUBULIN_B_AUTOREG	NA	KOG1375	Beta tubulin	Cytoskeleton	CELLULAR PROCESSES AND SIGNALING	gi|398410854|ref|XP_003856775.1|	532.7	3e-150	beta tubulin [Zymoseptoria tritici IPO323] >gi|339476660|gb|EGP91751.1| beta tubulin [Zymoseptoria tritici IPO323]	gi|398410853|ref|XM_003856727.1|	1566	0	Mycosphaerella graminicola IPO323 beta tubulin (MYCGRDRAFT_102950) mRNA, complete cds	sp|O42786|TBB_MYCPJ	531	2e-151	Tubulin beta chain OS=Mycosphaerella pini GN=TUB1 PE=3 SV=1	K07375	3e-147	520	pte:PTT_09351	tubulin beta	GO:0051258//protein polymerization;GO:0006184//GTP catabolic process;GO:0007018//microtubule-based movement	GO:0003924//GTPase activity;GO:0005198//structural molecule activity;GO:0005525//GTP binding	GO:0005874//microtubule;GO:0005737//cytoplasm	6	-	-
CL7495.Contig2_All	772	2.0158	2.6483	3.0236	4.855	3.1513	8.3066	estExt_fgenesh1_kg.C_chr_11047	102950	NO	no	IPR002453	Beta tubulin	ScanRegExp	PS00228	TUBULIN_B_AUTOREG	NA	KOG1375	Beta tubulin	Cytoskeleton	CELLULAR PROCESSES AND SIGNALING	gi|398410854|ref|XP_003856775.1|	505	7e-142	beta tubulin [Zymoseptoria tritici IPO323] >gi|339476660|gb|EGP91751.1| beta tubulin [Zymoseptoria tritici IPO323]	gi|398410853|ref|XM_003856727.1|	1176	0	Mycosphaerella graminicola IPO323 beta tubulin (MYCGRDRAFT_102950) mRNA, complete cds	sp|O42786|TBB_MYCPJ	503	4e-143	Tubulin beta chain OS=Mycosphaerella pini GN=TUB1 PE=3 SV=1	K07375	3e-139	493	pte:PTT_09351	tubulin beta	GO:0051258//protein polymerization;GO:0006184//GTP catabolic process;GO:0007018//microtubule-based movement	GO:0003924//GTPase activity;GO:0005198//structural molecule activity;GO:0005525//GTP binding	GO:0005874//microtubule;GO:0005737//cytoplasm	10	-	-
CL8085.Contig4_All	524	0	0	0	2.6855	4.2989	36.8792	estExt_fgenesh1_kg.C_chr_20487	103449	NO	no	IPR000630	Ribosomal protein S8	ScanRegExp	PS00053	RIBOSOMAL_S8	8e-05	KOG1754	40S ribosomal protein S15/S22	Translation, ribosomal structure and biogenesis	INFORMATION STORAGE AND PROCESSING	gi|398407687|ref|XP_003855309.1|	261.9	4e-69	40S ribosomal protein S22 [Zymoseptoria tritici IPO323]	gi|398407686|ref|XM_003855261.1|	1039	0	Mycosphaerella graminicola IPO323 40S ribosomal protein S22 (MYCGRDRAFT_103449) mRNA, complete cds	sp|Q7RV75|RS22_NEUCR	237	4e-63	40S ribosomal protein S22 OS=Neurospora crassa (strain ATCC 24698 / 74-OR23-1A / CBS 708.71 / DSM 1257 / FGSC 987) GN=rps-22 PE=3 SV=1	K02957	8e-67	251	pno:SNOG_02003	small subunit ribosomal protein S15Ae	GO:0006412//translation	GO:0003735//structural constituent of ribosome	GO:0005840//ribosome	7	-	-
CL8426.Contig1_All	283	0	0	0	2.8385	1.592	1.2248	NewTranscript	--	NO	no	--	--	--	--	--	--	--	--	--	--	--	--	--	--	gi|398403658|ref|XM_003853248.1|	63.9	3e-08	Mycosphaerella graminicola IPO323 hypothetical protein (MYCGRDRAFT_85831) mRNA, complete cds	--	--	--	--	--	--	--	--	--	-	-	-	9	-	-
CL8426.Contig2_All	211	0	0	0	0.4066	0	0.4107	NewTranscript	--	NO	no	--	--	--	--	--	--	--	--	--	--	--	--	--	--	gi|398403658|ref|XM_003853248.1|	63.9	3e-08	Mycosphaerella graminicola IPO323 hypothetical protein (MYCGRDRAFT_85831) mRNA, complete cds	--	--	--	--	--	--	--	--	--	-	-	-	9	-	-
CL9419.Contig2_All	200	0	0	0	1.5097	1.3516	9.5324	estExt_fgenesh1_pm.C_chr_40264	99959	NO	no	IPR001404	Heat shock protein Hsp90	ScanRegExp	PS00298	HSP90	8e-05	KOG0019	Molecular chaperone (HSP90 family)	Posttranslational modification, protein turnover, chaperones	CELLULAR PROCESSES AND SIGNALING	gi|398399174|ref|XP_003853044.1|	138.3	4e-32	Hsp90 family chaperone HSP82 [Zymoseptoria tritici IPO323]	gi|398399173|ref|XM_003852996.1|	396	1e-108	Mycosphaerella graminicola IPO323 Hsp90 family chaperone HSP82 (MYCGRDRAFT_99959) mRNA, complete cds	sp|P40292|HSP90_ASPFU	126	4e-30	Heat shock protein 90 OS=Neosartorya fumigata (strain ATCC MYA-4609 / Af293 / CBS 101355 / FGSC A1100) GN=hsp90 PE=1 SV=3	K04079	3e-30	129	ang:ANI_1_860084	molecular chaperone HtpG	GO:0006457//protein folding;GO:0006950//response to stress	GO:0051082//unfolded protein binding;GO:0005524//ATP binding	GO:0005737//cytoplasm	6	-	-
Unigene3882_All	243	0	0	0	2.55825	3.3372	36.7316	estExt_fgenesh1_pg.C_chr_10123	106780	YES	yes	--	--	--	--	--	--	KOG1216	von Willebrand factor and related coagulation proteins	Extracellular structures	CELLULAR PROCESSES AND SIGNALING	gi|398408860|ref|XP_003855895.1|	96.3	1e-19	hypothetical protein MYCGRDRAFT_106780 [Zymoseptoria tritici IPO323] >gi|339475780|gb|EGP90871.1| hypothetical protein MYCGRDRAFT_106780 [Zymoseptoria tritici IPO323]	gi|398408859|ref|XM_003855847.1|	442	1e-122	Mycosphaerella graminicola IPO323 hypothetical protein (MYCGRDRAFT_106780) mRNA, complete cds	--	--	--	--	--	--	--	--	--	-	-	-	7	10	10
Unigene3993_All	734	0	0	1.8846	5.37205	63.7114	276.975	estExt_fgenesh1_kg.C_chr_10879	102792	YES	yes	--	--	--	--	--	--	--	--	--	--	gi|398411498|ref|XP_003857087.1|	237.3	2e-61	hypothetical protein MYCGRDRAFT_102792 [Zymoseptoria tritici IPO323] >gi|339476972|gb|EGP92063.1| hypothetical protein MYCGRDRAFT_102792 [Zymoseptoria tritici IPO323]	gi|398411497|ref|XM_003857039.1|	1411	0	Mycosphaerella graminicola IPO323 hypothetical protein (MYCGRDRAFT_102792) mRNA, complete cds	--	--	--	--	--	--	--	--	--	-	-	-	1	1	8
Unigene45047_All	224	0	0	0	0	1.609	8.511	fgenesh1_pg.C_chr_13000209	97449	YES	yes	--	--	--	--	--	--	--	--	--	--	--	--	--	--	gi|398388518|ref|XM_003847673.1|	129	5e-28	Mycosphaerella graminicola IPO323 hypothetical protein (MYCGRDRAFT_97449) mRNA, complete cds	--	--	--	--	--	--	--	--	--	-	-	-	6	8	5
Unigene45116_All	580	0	0.1533	0.1491	14.3613	31.5365	129.838	estExt_fgenesh1_kg.C_chr_30043	103556	NO	no	--	--	--	--	--	--	--	--	--	--	gi|398404398|ref|XP_003853665.1|	163.7	2e-39	hypothetical protein MYCGRDRAFT_103556, partial [Zymoseptoria tritici IPO323] >gi|339473548|gb|EGP88641.1| hypothetical protein MYCGRDRAFT_103556 [Zymoseptoria tritici IPO323]	gi|398404397|ref|XM_003853617.1|	523	1e-146	Mycosphaerella graminicola IPO323 hypothetical protein (MYCGRDRAFT_103556) mRNA, partial cds	--	--	--	--	--	--	--	--	--	-	-	-	1	-	-
Unigene45179_All	216	0	0	0	0.77885	0.8343	5.6167	estExt_Genewise1Plus.C_chr_31599	70246	NO	no	IPR001765	Carbonic anhydrase, prokaryotic and plant	HMMPfam	PF00484	Pro_CA	1.2e-41	KOG1578	Predicted carbonic anhydrase involved in protection against oxidative damage	Inorganic ion transport and metabolism	METABOLISM	gi|398405054|ref|XP_003853993.1|	84	1e-15	hypothetical protein MYCGRDRAFT_70246 [Zymoseptoria tritici IPO323] >gi|339473876|gb|EGP88969.1| hypothetical protein MYCGRDRAFT_70246 [Zymoseptoria tritici IPO323]	gi|398405053|ref|XM_003853945.1|	428	1e-118	Mycosphaerella graminicola IPO323 hypothetical protein (MYCGRDRAFT_70246) mRNA, complete cds	--	--	--	--	--	--	--	--	--	GO:0015976//carbon utilization	GO:0008270//zinc ion binding;GO:0004089//carbonate dehydratase activity	-	4	-	-
Unigene45444_All	422	0	0	0.4097	0.0977	7.0461	42.7129	fgenesh1_pg.C_chr_1001506	90089	YES	yes	IPR002110	Ankyrin	FPrintScan	PR01415	ANKYRIN	1.2e+02,1.2e+02	--	--	--	--	gi|398411275|ref|XP_003856979.1|	67.4	6e-31	hypothetical protein MYCGRDRAFT_90089 [Zymoseptoria tritici IPO323] >gi|339476864|gb|EGP91955.1| hypothetical protein MYCGRDRAFT_90089 [Zymoseptoria tritici IPO323]	gi|398411274|ref|XM_003856931.1|	244	3e-62	Mycosphaerella graminicola IPO323 hypothetical protein (MYCGRDRAFT_90089) mRNA, complete cds	--	--	--	--	--	--	--	--	--	-	-	-	3	4	1
Unigene45512_All	634	0.4906	0	0.2727	24.5016	30.2717	72.8528	gw1.7.1173.1;gw1.7.1171.1	30987;30981	NO	no	--	--	--	--	--	--	--	--	--	--	gi|398395185|ref|XP_003851051.1|	170.2	2e-41	hypothetical protein MYCGRDRAFT_30981, partial [Zymoseptoria tritici IPO323] >gi|398395197|ref|XP_003851057.1| hypothetical protein MYCGRDRAFT_30987, partial [Zymoseptoria tritici IPO323] >gi|339470930|gb|EGP86027.1| hypothetical protein MYCGRDRAFT_30981 [Zymoseptoria tritici IPO323] >gi|339470936|gb|EGP86033.1| hypothetical protein MYCGRDRAFT_30987 [Zymoseptoria tritici IPO323]	gi|283827971|gb|EU019297.2|	1257	0	Mycosphaerella graminicola strain CBS 100335 18S ribosomal RNA gene, partial sequence; internal transcribed spacer 1, 5.8S ribosomal RNA gene, and internal transcribed spacer 2, complete sequence; and 28S large subunit ribosomal RNA gene, partial sequence	sp|Q6CQE5|TAR1_KLULA	115	2e-26	Protein TAR1 OS=Kluyveromyces lactis (strain ATCC 8585 / CBS 2359 / DSM 70799 / NBRC 1267 / NRRL Y-1140 / WM37) GN=TAR1-A PE=4 SV=2	--	--	--	--	--	-	-	-	1	-	-
Unigene45518_All	212	0.4215	0.4193	0.4078	17.7852	17.8509	61.3146	estExt_Genewise1Plus.C_chr_71018;estExt_fgenesh1_pm.C_chr_70271	74252;100832	NO	no	--	--	--	--	--	--	--	--	--	--	gi|298283541|gb|ADI72890.1|	155.2	3e-37	plant senescence-associated protein, partial [Ophiocordyceps unilateralis]	gi|298283540|gb|GU292473.1|	420	1e-115	Ophiocordyceps unilateralis clone OuSub237 plant senescence-associated protein mRNA, partial cds	sp|Q3E811|RRT15_YEAST	90.5	2e-19	Regulator of rDNA transcription protein 15 OS=Saccharomyces cerevisiae (strain ATCC 204508 / S288c) GN=RRT15 PE=2 SV=1	--	--	--	--	--	-	-	-	1	-	-
Unigene45519_All	437	0	0.2034	0.1978	17.8881	18.1446	66.2328	gw1.7.1158.1;gw1.7.1159.1	30868;30869	NO	no	--	--	--	--	--	--	--	--	--	--	gi|242805359|ref|XP_002484510.1|	206.8	1e-52	hypothetical protein TSTA_040370 [Talaromyces stipitatus ATCC 10500] >gi|218715135|gb|EED14557.1| hypothetical protein TSTA_040370 [Talaromyces stipitatus ATCC 10500]	gi|283827972|gb|EU019298.2|	866	0	Mycosphaerella graminicola strain CBS 110744 28S large subunit ribosomal RNA gene, partial sequence >gi|284158849|gb|GU214436.1| Zymoseptoria tritici strain CBS 115943 28S large subunit ribosomal RNA gene, partial sequence	sp|Q3E813|YL154_YEAST	61.6	2e-10	Uncharacterized protein YLR154C-G OS=Saccharomyces cerevisiae (strain ATCC 204508 / S288c) GN=YLR154C-G PE=2 SV=1	--	--	--	--	--	-	-	-	1	-	-
Unigene45569_All	212	0	0	0.4078	0.21025	3.4002	19.2119	NewTranscript	--	NO	no	--	--	--	--	--	--	--	--	--	--	--	--	--	--	--	--	--	--	--	--	--	--	--	--	--	--	--	-	-	-	2	-	-
Unigene45585_All	806	0	0	0	4.1675	14.1976	73.0034	estExt_fgenesh1_kg.C_chr_130019	106452	YES	yes	--	--	--	--	--	--	KOG1187	Serine/threonine protein kinase	Signal transduction mechanisms	CELLULAR PROCESSES AND SIGNALING	gi|398388119|ref|XP_003847521.1|	355.9	5e-97	hypothetical protein MYCGRDRAFT_106452 [Zymoseptoria tritici IPO323] >gi|339467394|gb|EGP82497.1| hypothetical protein MYCGRDRAFT_106452 [Zymoseptoria tritici IPO323]	gi|398388118|ref|XM_003847473.1|	1511	0	Mycosphaerella graminicola IPO323 hypothetical protein (MYCGRDRAFT_106452) mRNA, complete cds	sp|Q5ALX3|SPT5_CANAL	55.1	6e-08	Transcription elongation factor SPT5 OS=Candida albicans (strain SC5314 / ATCC MYA-2876) GN=SPT5 PE=3 SV=1	K16075	1e-07	56.2	ani:AN8715.2	magnesium transporter	-	-	-	7	7	8
Unigene45687_All	325	0	0	0	1.95405	3.3269	14.6652	estExt_fgenesh1_kg.C_chr_50164	104484	NO	no	IPR000504	RNA-binding region RNP-1 (RNA recognition motif)	ScanRegExp	PS00030	RRM_RNP_1	NA	KOG0118	FOG: RRM domain	General function prediction only	POORLY CHARACTERIZED	gi|398398381|ref|XP_003852648.1|	193	1e-48	hypothetical protein MYCGRDRAFT_104484 [Zymoseptoria tritici IPO323] >gi|339472529|gb|EGP87624.1| hypothetical protein MYCGRDRAFT_104484 [Zymoseptoria tritici IPO323]	gi|317027199|ref|XM_001400318.2|	67.9	3e-09	Aspergillus niger CBS 513.88 glycine-rich RNA-binding protein 2, mRNA	sp|P41891|GAR2_SCHPO	72.4	7e-14	Protein gar2 OS=Schizosaccharomyces pombe (strain 972 / ATCC 24843) GN=gar2 PE=1 SV=2	K11294	4e-18	88.6	pno:SNOG_15247	nucleolin	-	GO:0003676//nucleic acid binding;GO:0000166//nucleotide binding	-	8	-	-
Unigene45861_All	267	0	0	0	7.82455	13.1613	28.886	fgenesh1_pg.C_chr_8000071;fgenesh1_pg.C_chr_18000062;estExt_fgenesh1_pg.C_chr_50239;fgenesh1_kg.C_chr_2000018;fgenesh1_pg.C_chr_18000019;fgenesh1_pg.C_chr_11000024;fgenesh1_pg.C_chr_9000044;fgenesh1_pg.C_chr_3000760;estExt_fgenesh1_pg.C_chr_180036;estExt_fgenesh1_pm.C_chr_60298;e_gw1.6.421.1;fgenesh1_pg.C_chr_16000028;fgenesh1_pg.C_chr_8000532;fgenesh1_pg.C_chr_7000185;fgenesh1_pg.C_chr_13000258;…	94936;97911;109456;79179;97868;96461;95520;92050;111774;100589;43919;97727;95397;94382;97498;97994;39947;109393;51659;51688;110276;82939;42194;78241;50692;82650;83148;51650;96998;104710;41410;94382;94382;78016;94091;96998;95831	NO	yes	IPR004839	Aminotransferase, class I and II	HMMPfam	PF00155	Aminotran_1_2	2.2e-31	KOG0257	Kynurenine aminotransferase, glutamine transaminase K	Amino acid transport and metabolism	METABOLISM	gi|398387779|ref|XP_003847352.1|	102.4	2e-21	hypothetical protein MYCGRDRAFT_83148, partial [Zymoseptoria tritici IPO323] >gi|339467223|gb|EGP82328.1| hypothetical protein MYCGRDRAFT_83148 [Zymoseptoria tritici IPO323]	gi|78214415|gb|AC167929.2|	228	1e-57	Zymoseptoria tritici clone JGIBBWB-9N22, complete sequence	--	--	--	--	--	--	--	--	--	-	-	-	7	6	-
Unigene45865_All	536	0	0	0	0.0769	3.5302	21.3411	NewTranscript	--	NO	no	--	--	--	--	--	--	--	--	--	--	--	--	--	--	--	--	--	--	--	--	--	--	--	--	--	--	--	-	-	-	2	-	-
Unigene46007_All	480	0	0	0	18.5044	15.5806	47.1202	fgenesh1_kg.C_chr_1000675	78728	NO	no	IPR000612	Protein of unknown function UPF0057	ScanRegExp	PS01309	UPF0057	8e-05	KOG1773	Stress responsive protein	General function prediction only	POORLY CHARACTERIZED	gi|398409918|ref|XP_003856424.1|	116.7	1e-25	hypothetical protein MYCGRDRAFT_78728 [Zymoseptoria tritici IPO323] >gi|339476309|gb|EGP91400.1| hypothetical protein MYCGRDRAFT_78728 [Zymoseptoria tritici IPO323]	gi|389644187|ref|XM_003719678.1|	125	2e-26	Magnaporthe oryzae 70-15 plasma membrane proteolipid 3 (MGG_04105) mRNA, complete cds	sp|P0CS18|PMP3_CRYNJ	102	1e-22	Plasma membrane proteolipid 3 OS=Cryptococcus neoformans var. neoformans serotype D (strain JEC21 / ATCC MYA-565) GN=PMP3 PE=3 SV=1	K01613	1e-11	68.2	uma:UM02098.1	phosphatidylserine decarboxylase [EC:4.1.1.65]	GO:0043581	-	GO:0016021//integral to membrane	1	-	-
Unigene46055_All	203	0	0	0.4259	33.694	35.953	102.026	fgenesh1_pm.C_chr_7000180;gw1.8.1284.1;estExt_fgenesh1_pg.C_chr_110281;estExt_fgenesh1_pg.C_chr_70424;fgenesh1_pg.C_chr_13000254;fgenesh1_pg.C_chr_18000054;estExt_fgenesh1_pm.C_chr_140016;fgenesh1_pg.C_chr_8000071;fgenesh1_pm.C_chr_4000015;fgenesh1_pg.C_chr_18000019;fgenesh1_pg.C_chr_13000258;estExt_fgenesh1_pg.C_chr_50239;estExt_fgenesh1_kg.C_chr_60076;fgenesh1_pg.C_chr_1001380;estExt_fgenesh1_k…	86867;28518;111297;110276;97494;97903;101931;94936;85500;97868;97498;109456;104758;89963;105557;94382;97498;79179;111297;51650;46444;79179;97974;94091;50692;27396;94536;51688;51659;104149;97883;111278;105083;95520;82666;82939	NO	yes	IPR005025	NADPH-dependent FMN reductase	HMMPfam	PF03358	FMN_red	3.4e-21	KOG4530	Predicted flavoprotein	General function prediction only	POORLY CHARACTERIZED	--	--	--	--	gi|83721714|gb|AC167925.2|	252	5e-65	Zymoseptoria tritici clone JGIBBWB-5O7, complete sequence	--	--	--	--	--	--	--	--	--	-	-	-	1	1	-
Unigene46065_All	649	0.06885	0	0.2664	5.02125	27.7672	207.498	estExt_fgenesh1_kg.C_chr_20463	103427	NO	yes	--	--	--	--	--	--	KOG1216	von Willebrand factor and related coagulation proteins	Extracellular structures	CELLULAR PROCESSES AND SIGNALING	gi|398407739|ref|XP_003855335.1|	70.5	3e-11	hypothetical protein MYCGRDRAFT_103427 [Zymoseptoria tritici IPO323] >gi|339475219|gb|EGP90311.1| hypothetical protein MYCGRDRAFT_103427 [Zymoseptoria tritici IPO323]	gi|398407738|ref|XM_003855287.1|	1287	0	Mycosphaerella graminicola IPO323 hypothetical protein (MYCGRDRAFT_103427) mRNA, complete cds	sp|P08640|MUC1_YEAST	69.7	2e-12	Flocculation protein FLO11 OS=Saccharomyces cerevisiae (strain ATCC 204508 / S288c) GN=MUC1 PE=1 SV=2	K01178	7e-12	69.7	sce:YIR019C	glucoamylase [EC:3.2.1.3]	-	-	-	1	1	-
Unigene46079_All	352	0	0	0.2456	2.20305	4.8636	10.5861	fgenesh1_kg.C_chr_12000213	82936	YES	yes	IPR003245	Plastocyanin-like	BlastProDom	PD003122	sp_UMEC_ARMRU_P42849;	0.001	--	--	--	--	gi|398389174|ref|XP_003848048.1|	158.7	3e-38	hypothetical protein MYCGRDRAFT_82936, partial [Zymoseptoria tritici IPO323] >gi|339467922|gb|EGP83024.1| hypothetical protein MYCGRDRAFT_82936 [Zymoseptoria tritici IPO323]	gi|398389173|ref|XM_003848000.1|	696	0	Mycosphaerella graminicola IPO323 hypothetical protein (MYCGRDRAFT_82936) mRNA, partial cds	--	--	--	--	--	--	--	--	--	-	-	-	8	10	10
Unigene46080_All	408	0	0	0	13.2958	6.4045	18.0537	estExt_fgenesh1_kg.C_chr_30474	103950	YES	yes	--	--	--	--	--	--	--	--	--	--	gi|398405440|ref|XP_003854186.1|	187.2	8e-47	hypothetical protein MYCGRDRAFT_103950 [Zymoseptoria tritici IPO323] >gi|339474069|gb|EGP89162.1| hypothetical protein MYCGRDRAFT_103950 [Zymoseptoria tritici IPO323]	gi|398405439|ref|XM_003854138.1|	809	0	Mycosphaerella graminicola IPO323 hypothetical protein (MYCGRDRAFT_103950) mRNA, complete cds	sp|Q8TFG4|YL54_SCHPO	50.1	5e-07	Uncharacterized protein PB18E9.04c OS=Schizosaccharomyces pombe (strain 972 / ATCC 24843) GN=SPAPB18E9.04c PE=2 SV=1	K11229	2e-06	49.7	yli:YALI0F08855g	mitogen-activated protein kinase kinase kinase [EC:2.7.11.1]	-	-	-	5	6	2
Unigene46085_All	215	0	0	0	0	0	22.9744	fgenesh1_pg.C_chr_1001122	89705	YES	yes	--	--	--	--	--	--	--	--	--	--	gi|398410031|ref|XP_003856471.1|	152.5	2e-36	hypothetical protein MYCGRDRAFT_89705 [Zymoseptoria tritici IPO323] >gi|339476356|gb|EGP91447.1| hypothetical protein MYCGRDRAFT_89705 [Zymoseptoria tritici IPO323]	gi|398410030|ref|XM_003856423.1|	426	1e-117	Mycosphaerella graminicola IPO323 hypothetical protein (MYCGRDRAFT_89705) mRNA, complete cds	--	--	--	--	--	--	--	--	--	-	-	-	7	9	6
Unigene46087_All	214	0	0	0	2.37405	10.1052	8.0989	estExt_Genewise1.C_chr_91109	62743	NO	no	--	--	--	--	--	--	--	--	--	--	gi|398392225|ref|XP_003849572.1|	146.4	1e-34	hypothetical protein MYCGRDRAFT_62743 [Zymoseptoria tritici IPO323] >gi|339469449|gb|EGP84548.1| hypothetical protein MYCGRDRAFT_62743 [Zymoseptoria tritici IPO323]	gi|398392224|ref|XM_003849524.1|	424	1e-117	Mycosphaerella graminicola IPO323 hypothetical protein (MYCGRDRAFT_62743) mRNA, complete cds	sp|P41365|LIPB_CANAR	49.7	4e-07	Lipase B OS=Candida antarctica PE=1 SV=1	--	--	--	--	--	-	-	-	8	-	-
Unigene46090_All	214	0	0	0	1.57225	2.5263	3.6445	estExt_fgenesh1_kg.C_chr_70108	105116	NO	no	IPR007087	Zn-finger, C2H2 type	ScanRegExp	PS00028	ZINC_FINGER_C2H2_1	8e-5,8e-5	KOG1721	FOG: Zn-finger	General function prediction only	POORLY CHARACTERIZED	gi|398394375|ref|XP_003850646.1|	152.5	2e-36	hypothetical protein MYCGRDRAFT_105116 [Zymoseptoria tritici IPO323] >gi|339470525|gb|EGP85622.1| hypothetical protein MYCGRDRAFT_105116 [Zymoseptoria tritici IPO323]	gi|398394374|ref|XM_003850598.1|	424	1e-117	Mycosphaerella graminicola IPO323 hypothetical protein (MYCGRDRAFT_105116) mRNA, complete cds	--	--	--	--	--	--	--	--	--	-	GO:0008270//zinc ion binding;GO:0003676//nucleic acid binding	GO:0005622//intracellular	9	-	-
Unigene46091_All	214	0	0	0	1.78055	0	0.8099	estExt_fgenesh1_kg.C_chr_60164	104840	NO	no	--	--	--	--	--	--	--	--	--	--	gi|398396816|ref|XP_003851866.1|	74.7	6e-13	hypothetical protein MYCGRDRAFT_104840 [Zymoseptoria tritici IPO323] >gi|339471746|gb|EGP86842.1| hypothetical protein MYCGRDRAFT_104840 [Zymoseptoria tritici IPO323]	gi|398396815|ref|XM_003851818.1|	424	1e-117	Mycosphaerella graminicola IPO323 hypothetical protein (MYCGRDRAFT_104840) mRNA, complete cds	--	--	--	--	--	--	--	--	--	-	-	-	9	-	-
Unigene46092_All	213	0	0	0	1.8046	0	7.3232	estExt_fgenesh1_kg.C_chr_120169	106395	NO	no	IPR006276	5-methyltetrahydropteroyltriglutamate--homocysteine S-methyltransferase	HMMTigr	TIGR01371	met_syn_B12ind	0	KOG2263	Methionine synthase II (cobalamin-independent)	Amino acid transport and metabolism	METABOLISM	gi|398389078|ref|XP_003848000.1|	143.7	1e-33	hypothetical protein MYCGRDRAFT_106395 [Zymoseptoria tritici IPO323] >gi|339467874|gb|EGP82976.1| hypothetical protein MYCGRDRAFT_106395 [Zymoseptoria tritici IPO323]	gi|6969601|gb|AF226997.1|	147	2e-33	Cladosporium fulvum methionine synthase gene, complete cds	sp|P82610|METE_CANAL	85.9	6e-18	5-methyltetrahydropteroyltriglutamate--homocysteine methyltransferase OS=Candida albicans (strain SC5314 / ATCC MYA-2876) GN=MET6 PE=1 SV=2	K00549	9e-23	103	ani:AN4443.2	5-methyltetrahydropteroyltriglutamate--homocysteine methyltransferase [EC:2.1.1.14]	GO:0009086//methionine biosynthetic process;GO:0032259//methylation	GO:0008270//zinc ion binding;GO:0003871//5-methyltetrahydropteroyltriglutamate-homocysteine S-methyltransferase activity	GO:0005737//cytoplasm	4	-	-
Unigene46098_All	217	0	0	0	0.9961	0.4152	3.9935	estExt_fgenesh1_pm.C_chr_50253	100278	NO	no	IPR007087	Zn-finger, C2H2 type	ScanRegExp	PS00028	ZINC_FINGER_C2H2_1	NA,8e-5	KOG1721	FOG: Zn-finger	General function prediction only	POORLY CHARACTERIZED	gi|398397591|ref|XP_003852253.1|	154.1	7e-37	hypothetical protein MYCGRDRAFT_100278 [Zymoseptoria tritici IPO323] >gi|339472134|gb|EGP87229.1| hypothetical protein MYCGRDRAFT_100278 [Zymoseptoria tritici IPO323]	gi|398397590|ref|XM_003852205.1|	430	1e-118	Mycosphaerella graminicola IPO323 hypothetical protein (MYCGRDRAFT_100278) mRNA, complete cds	sp|O94130|CREA_BOTFU	47.4	2e-06	DNA-binding protein creA OS=Botryotinia fuckeliana GN=creA PE=3 SV=1	K09467	5e-08	55.1	nhe:NECHADRAFT_66380	zinc-finger protein CreA/MIG	-	GO:0008270//zinc ion binding;GO:0003676//nucleic acid binding	GO:0005622//intracellular	4	-	-
Unigene46103_All	218	0	0	0	2.15675	14.053	1.1925	estExt_fgenesh1_kg.C_chr_40377	104327	NO	no	--	--	--	--	--	--	--	--	--	--	--	--	--	--	gi|398402324|ref|XM_003853169.1|	432	1e-119	Mycosphaerella graminicola IPO323 hypothetical protein (MYCGRDRAFT_104327) mRNA, partial cds	--	--	--	--	--	--	--	--	--	-	-	-	10	-	-
Unigene46109_All	216	0	0	0	0.19085	0.4172	5.2155	estExt_fgenesh1_pg.C_chr_11225	107497	NO	no	IPR004827	Basic-leucine zipper (bZIP) transcription factor	ScanRegExp	PS00036	BZIP_BASIC	8e-05	--	--	--	--	gi|398410397|ref|XP_003856551.1|	159.8	1e-38	hypothetical protein MYCGRDRAFT_107497 [Zymoseptoria tritici IPO323] >gi|339476436|gb|EGP91527.1| hypothetical protein MYCGRDRAFT_107497 [Zymoseptoria tritici IPO323]	gi|398410396|ref|XM_003856503.1|	428	1e-118	Mycosphaerella graminicola IPO323 hypothetical protein (MYCGRDRAFT_107497) mRNA, complete cds	--	--	--	--	--	--	--	--	--	GO:0006355//regulation of transcription, DNA-dependent	GO:0003700//sequence-specific DNA binding transcription factor activity;GO:0043565//sequence-specific DNA binding;GO:0046983//protein dimerization activity	-	2	-	-
Unigene46110_All	200	0	0	0	4.9414	6.7578	42.4624	estExt_fgenesh1_kg.C_chr_50045	104371	NO	no	IPR000988	Ribosomal protein L24E	ScanRegExp	PS01073	RIBOSOMAL_L24E	8e-05	KOG1722	60s ribosomal protein L24	Translation, ribosomal structure and biogenesis	INFORMATION STORAGE AND PROCESSING	gi|398397225|ref|XP_003852070.1|	134.4	6e-31	60S ribosomal protein L24 [Zymoseptoria tritici IPO323]	gi|398397224|ref|XM_003852022.1|	396	1e-108	Mycosphaerella graminicola IPO323 60S ribosomal protein L24 (MYCGRDRAFT_104371) mRNA, complete cds	sp|Q7SDU2|RL24_NEUCR	110	2e-25	60S ribosomal protein L24 OS=Neurospora crassa (strain ATCC 24698 / 74-OR23-1A / CBS 708.71 / DSM 1257 / FGSC 987) GN=rpl-24 PE=3 SV=1	K02896	2e-25	112	mgr:MGG_02711	large subunit ribosomal protein L24e	-	-	GO:0005840//ribosome	7	-	-
Unigene46113_All	200	0	0	0	3.98295	4.5052	7.7992	estExt_Genewise1Plus.C_chr_100218	76122	NO	no	--	--	--	--	--	--	KOG0112	Large RNA-binding protein (RRM superfamily)	General function prediction only	POORLY CHARACTERIZED	gi|398390680|ref|XP_003848800.1|	136.7	1e-31	hypothetical protein MYCGRDRAFT_76122 [Zymoseptoria tritici IPO323] >gi|339468676|gb|EGP83776.1| hypothetical protein MYCGRDRAFT_76122 [Zymoseptoria tritici IPO323]	gi|398390679|ref|XM_003848752.1|	396	1e-108	Mycosphaerella graminicola IPO323 hypothetical protein (MYCGRDRAFT_76122) mRNA, complete cds	--	--	--	--	--	--	--	--	--	-	-	-	10	-	-
Unigene46114_All	200	0	0	0	0.84115	0.901	16.465	NewTranscript	--	NO	no	--	--	--	--	--	--	--	--	--	--	--	--	--	--	gi|398396813|ref|XM_003851817.1|	67.9	2e-09	Mycosphaerella graminicola IPO323 hypothetical protein (MYCGRDRAFT_73064) mRNA, complete cds	--	--	--	--	--	--	--	--	--	-	-	-	6	-	-
Unigene46119_All	203	0	0	0	1.89355	2.2193	12.8066	e_gw1.8.1298.1	46537	NO	no	--	--	--	--	--	--	KOG4554	Protein involved in inorganic phosphate transport	Inorganic ion transport and metabolism	METABOLISM	gi|398393074|ref|XP_003849996.1|	139.8	1e-32	hypothetical protein MYCGRDRAFT_46537 [Zymoseptoria tritici IPO323] >gi|339469874|gb|EGP84972.1| hypothetical protein MYCGRDRAFT_46537 [Zymoseptoria tritici IPO323]	gi|295658120|ref|XM_002789577.1|	97.6	2e-18	Paracoccidioides brasiliensis Pb01 inorganic phosphate transporter, mRNA	sp|P38264|PHO88_YEAST	62.4	7e-11	Inorganic phosphate transport protein PHO88 OS=Saccharomyces cerevisiae (strain ATCC 204508 / S288c) GN=PHO88 PE=1 SV=1	--	--	--	--	--	-	-	-	8	-	-
Unigene46121_All	203	0	0	0	2.4532	1.3316	5.9764	estExt_Genewise1Plus.C_chr_80052	74342	NO	no	IPR001602	Protein of unknown function UPF0047	ScanRegExp	PS01314	UPF0047	8e-05	KOG3267	Uncharacterized conserved protein	Function unknown	POORLY CHARACTERIZED	gi|398392840|ref|XP_003849879.1|	63.9	1e-09	hypothetical protein MYCGRDRAFT_74342 [Zymoseptoria tritici IPO323] >gi|339469757|gb|EGP84855.1| hypothetical protein MYCGRDRAFT_74342 [Zymoseptoria tritici IPO323]	gi|398392839|ref|XM_003849831.1|	402	1e-110	Mycosphaerella graminicola IPO323 hypothetical protein (MYCGRDRAFT_74342) mRNA, complete cds	--	--	--	--	--	--	--	--	--	-	-	-	9	-	-
Unigene46122_All	203	0	0	0.4259	9.1771	3.107	5.5495	fgenesh1_kg.C_chr_1000753	78806	NO	no	--	--	--	--	--	--	--	--	--	--	gi|398410037|ref|XP_003856474.1|	100.9	7e-21	hypothetical protein MYCGRDRAFT_78806 [Zymoseptoria tritici IPO323] >gi|339476359|gb|EGP91450.1| hypothetical protein MYCGRDRAFT_78806 [Zymoseptoria tritici IPO323]	gi|398410036|ref|XM_003856426.1|	402	1e-110	Mycosphaerella graminicola IPO323 hypothetical protein (MYCGRDRAFT_78806) mRNA, complete cds	--	--	--	--	--	--	--	--	--	-	-	-	10	-	-
Unigene46124_All	204	0	0	0	2.10275	2.2084	6.7967	NewTranscript	--	NO	no	--	--	--	--	--	--	--	--	--	--	--	--	--	--	--	--	--	--	--	--	--	--	--	--	--	--	--	-	-	-	8	-	-
Unigene46126_All	204	0	0	0	1.4637	9.7171	35.6827	estExt_fgenesh1_kg.C_chr_100007	105826	YES	yes	--	--	--	--	--	--	--	--	--	--	gi|398391558|ref|XP_003849239.1|	149.8	1e-35	hypothetical protein MYCGRDRAFT_105826 [Zymoseptoria tritici IPO323] >gi|339469115|gb|EGP84215.1| hypothetical protein MYCGRDRAFT_105826 [Zymoseptoria tritici IPO323]	gi|398391557|ref|XM_003849191.1|	404	1e-111	Mycosphaerella graminicola IPO323 hypothetical protein (MYCGRDRAFT_105826) mRNA, complete cds	--	--	--	--	--	--	--	--	--	-	-	-	3	7	8
Unigene46127_All	204	0	0	0	3.58285	4.8586	17.8413	NewTranscript	--	NO	no	--	--	--	--	--	--	--	--	--	--	--	--	--	--	--	--	--	--	--	--	--	--	--	--	--	--	--	-	-	-	7	-	-
Unigene46128_All	204	0	0	0.4238	0.6062	9.7171	34.4083	NewTranscript	--	NO	no	--	--	--	--	--	--	--	--	--	--	--	--	--	--	--	--	--	--	--	--	--	--	--	--	--	--	--	-	-	-	3	-	-
Unigene46130_All	201	0	0	0	89.6586	41.6901	33.1973	NewTranscript	--	NO	no	--	--	--	--	--	--	--	--	--	--	--	--	--	--	--	--	--	--	--	--	--	--	--	--	--	--	--	-	-	-	1	-	-
Unigene46131_All	201	0	0	0	0.42685	2.6897	7.3293	e_gw1.13.610.1	51258	NO	no	IPR008158	Protein translocase SEC61 complex gamma subunit	HMMTigr	TIGR00327	secE_euk_arch	1.1e-18	KOG3498	Preprotein translocase, gamma subunit	Intracellular trafficking, secretion, and vesicular transport	CELLULAR PROCESSES AND SIGNALING	gi|398388647|ref|XP_003847785.1|	134.4	6e-31	hypothetical protein MYCGRDRAFT_51258 [Zymoseptoria tritici IPO323] >gi|339467658|gb|EGP82761.1| hypothetical protein MYCGRDRAFT_51258 [Zymoseptoria tritici IPO323]	gi|396467797|ref|XM_003837981.1|	87.7	2e-15	Leptosphaeria maculans JN3 similar to transport protein Sec61 subunit gamma (LEMA_P120760.1) mRNA, complete cds	sp|Q9C2D4|SC61G_NEUCR	100	2e-22	Probable protein transport protein Sec61 subunit gamma OS=Neurospora crassa (strain ATCC 24698 / 74-OR23-1A / CBS 708.71 / DSM 1257 / FGSC 987) GN=9G6.310 PE=3 SV=2	K07342	2e-23	106	pno:SNOG_00767	protein transport protein SEC61 subunit gamma and related proteins	GO:0006605//protein targeting	GO:0015450//P-P-bond-hydrolysis-driven protein transmembrane transporter activity	GO:0016020//membrane;GO:0005622//intracellular	6	-	-
Unigene46134_All	202	0	0	0	2.9398	3.5685	33.033	estExt_fgenesh1_kg.C_chr_130059	106489	NO	no	IPR000876	Ribosomal protein S4E	ScanRegExp	PS00528	RIBOSOMAL_S4E	8e-05	KOG0378	40S ribosomal protein S4	Translation, ribosomal structure and biogenesis	INFORMATION STORAGE AND PROCESSING	gi|398388631|ref|XP_003847777.1|	140.6	8e-33	40S ribosomal protein S4 [Zymoseptoria tritici IPO323]	gi|398388630|ref|XM_003847729.1|	400	1e-110	Mycosphaerella graminicola IPO323 40S ribosomal protein S4 (MYCGRDRAFT_106489) mRNA, complete cds	sp|O59950|RS4_YARLI	101	1e-22	40S ribosomal protein S4 OS=Yarrowia lipolytica (strain CLIB 122 / E 150) GN=RPS4 PE=2 SV=1	K02987	9e-31	130	bfu:BC1G_15613	small subunit ribosomal protein S4e	GO:0006412//translation	GO:0003735//structural constituent of ribosome;GO:0003723//RNA binding	GO:0005840//ribosome	7	-	-
Unigene46137_All	202	0	0	0	2.76895	1.7842	0.858	estExt_fgenesh1_pm.C_chr_10169	98253	NO	no	IPR002086	Aldehyde dehydrogenase	HMMPfam	PF00171	Aldedh	2.3e-18	KOG2456	Aldehyde dehydrogenase	Energy production and conversion	METABOLISM	--	--	--	--	--	--	--	--	--	--	--	--	--	--	--	--	--	-	-	-	9	-	-
Unigene46144_All	211	0	0	0	0.60195	0.427	5.3391	estExt_Genewise1Plus.C_chr_10756	65348	NO	no	IPR001452	SH3	ProfileScan	PS50002	SH3	16.348	KOG3601	Adaptor protein GRB2, contains SH2 and SH3 domains	Signal transduction mechanisms	CELLULAR PROCESSES AND SIGNALING	gi|398412601|ref|XP_003857621.1|	145.6	2e-34	hypothetical protein MYCGRDRAFT_65348 [Zymoseptoria tritici IPO323] >gi|339477506|gb|EGP92597.1| hypothetical protein MYCGRDRAFT_65348 [Zymoseptoria tritici IPO323]	gi|398412600|ref|XM_003857573.1|	418	1e-115	Mycosphaerella graminicola IPO323 hypothetical protein (MYCGRDRAFT_65348) mRNA, complete cds	--	--	--	--	--	--	--	--	--	-	-	-	4	-	-
Unigene46145_All	211	0	0	0	2.2601	0.8541	2.8749	NewTranscript	--	NO	no	--	--	--	--	--	--	--	--	--	--	--	--	--	--	--	--	--	--	--	--	--	--	--	--	--	--	--	-	-	-	9	-	-
Unigene46146_All	209	0	0	0	3.99265	4.3112	4.1463	NewTranscript	--	NO	no	--	--	--	--	--	--	--	--	--	--	--	--	--	--	--	--	--	--	--	--	--	--	--	--	--	--	--	-	-	-	10	-	-
Unigene46151_All	209	0	0	0	0.6077	1.7245	10.3658	estExt_fgenesh1_pg.C_chr_110023	111159	NO	no	--	--	--	--	--	--	--	--	--	--	gi|398389617|ref|XP_003848269.1|	161	6e-39	hypothetical protein MYCGRDRAFT_111159 [Zymoseptoria tritici IPO323] >gi|339468144|gb|EGP83245.1| hypothetical protein MYCGRDRAFT_111159 [Zymoseptoria tritici IPO323]	gi|398389616|ref|XM_003848221.1|	414	1e-114	Mycosphaerella graminicola IPO323 hypothetical protein (MYCGRDRAFT_111159) mRNA, complete cds	--	--	--	--	--	--	--	--	--	-	-	-	6	-	-
Unigene46152_All	209	0	0	0	1.2475	2.1556	4.1463	NewTranscript	--	NO	no	--	--	--	--	--	--	--	--	--	--	--	--	--	--	--	--	--	--	--	--	--	--	--	--	--	--	--	-	-	-	9	-	-
Unigene46158_All	413	0	0	0	4.43775	4.3634	11.1208	estExt_fgenesh1_kg.C_chr_60223	104895	NO	yes	IPR001969	Peptidase aspartic, active site	ScanRegExp	PS00141	ASP_PROTEASE	8e-5,8e-5	KOG1339	Aspartyl protease	Posttranslational modification, protein turnover, chaperones	CELLULAR PROCESSES AND SIGNALING	gi|398396710|ref|XP_003851813.1|	278.1	3e-74	hypothetical protein MYCGRDRAFT_104895 [Zymoseptoria tritici IPO323] >gi|339471693|gb|EGP86789.1| hypothetical protein MYCGRDRAFT_104895 [Zymoseptoria tritici IPO323]	gi|119491656|ref|XM_001263322.1|	129	1e-27	Neosartorya fischeri NRRL 181 aspartic endopeptidase Pep2 (NFIA_065900) partial mRNA	sp|O42630|CARP_ASPFU	223	4e-59	Vacuolar protease A OS=Neosartorya fumigata (strain ATCC MYA-4609 / Af293 / CBS 101355 / FGSC A1100) GN=pep2 PE=2 SV=1	K01381	2e-60	229	ssl:SS1G_11818	saccharopepsin [EC:3.4.23.25]	GO:0009405//pathogenesis;GO:0006508//proteolysis	GO:0004190//aspartic-type endopeptidase activity	GO:0005775//vacuolar lumen;GO:0005576//extracellular region	8	10	-
Unigene46159_All	415	0	0	0	0.9101	3.2568	11.276	estExt_fgenesh1_pg.C_chr_120173	111476	YES	yes	IPR002227	Tyrosinase	ScanRegExp	PS00498	TYROSINASE_2	NA	--	--	--	--	gi|398389380|ref|XP_003848151.1|	282	2e-75	hypothetical protein MYCGRDRAFT_111476 [Zymoseptoria tritici IPO323] >gi|339468025|gb|EGP83127.1| hypothetical protein MYCGRDRAFT_111476 [Zymoseptoria tritici IPO323]	gi|398389379|ref|XM_003848103.1|	823	0	Mycosphaerella graminicola IPO323 hypothetical protein (MYCGRDRAFT_111476) mRNA, complete cds	--	--	--	--	--	--	--	--	--	GO:0055114//oxidation-reduction process	GO:0046872//metal ion binding;GO:0016491//oxidoreductase activity	-	6	9	6
Unigene46160_All	406	0	0	0	1.674	2.4413	2.1344	e_gw1.2.1696.1	37094	YES	yes	IPR000886	Endoplasmic reticulum targeting sequence	ScanRegExp	PS00014	ER_TARGET	NA	KOG2992	Nucleolar GTPase/ATPase p130	Nuclear structure	CELLULAR PROCESSES AND SIGNALING	gi|398406597|ref|XP_003854764.1|	253.8	7e-67	hypothetical protein MYCGRDRAFT_37094 [Zymoseptoria tritici IPO323] >gi|339474648|gb|EGP89740.1| hypothetical protein MYCGRDRAFT_37094 [Zymoseptoria tritici IPO323]	gi|396491663|ref|NW_003533876.1|	60	8e-07	Leptosphaeria maculans JN3 SuperContig_10_v2 >gi|312219757|emb|FP929137.1| Leptosphaeria maculans JN3 lm_SuperContig_10_v2 genomic supercontig, whole genome, isolate v23.1.3	sp|O42854|YFHH_SCHPO	51.2	2e-07	SH3 domain-containing protein C23A1.17 OS=Schizosaccharomyces pombe (strain 972 / ATCC 24843) GN=SPAC23A1.17 PE=1 SV=1	K03128	3e-06	49.3	pte:PTT_11925	transcription initiation factor TFIID subunit 2	-	-	-	9	2	9
Unigene46165_All	419	0.1058	0	0	4.3982	5.3762	18.2002	estExt_Genewise1.C_chr_13886	54447	NO	no	IPR011555	Vacuolar H+-transporting two-sector ATPase, C subunit eukaryotic	HMMTigr	TIGR01100	V_ATP_synt_C	1.2e-71	KOG0232	Vacuolar H+-ATPase V0 sector, subunits c/c'	Energy production and conversion	METABOLISM	gi|398410867|ref|XP_003856781.1|	82.4	2e-15	hypothetical protein MYCGRDRAFT_54447 [Zymoseptoria tritici IPO323] >gi|339476666|gb|EGP91757.1| hypothetical protein MYCGRDRAFT_54447 [Zymoseptoria tritici IPO323]	gi|258572555|ref|XM_002544994.1|	95.6	1e-17	Uncinocarpus reesii 1704 vacuolar ATP synthase subunit c, mRNA	sp|Q00607|VATL_CANTR	73.2	6e-14	V-type proton ATPase 16 kDa proteolipid subunit OS=Candida tropicalis GN=VMA3 PE=3 SV=1	K02155	2e-14	77	tml:GSTUM_00010438001	V-type H+-transporting ATPase 16kDa proteolipid subunit [EC:3.6.3.14]	GO:0006623//protein targeting to vacuole;GO:0006879//cellular iron ion homeostasis;GO:0007033//vacuole organization;GO:0006897//endocytosis;GO:0015991//ATP hydrolysis coupled proton transport;GO:0006878//cellular copper ion homeostasis	GO:0015078//hydrogen ion transmembrane transporter activity;GO:0016787//hydrolase activity	GO:0016021//integral to membrane;GO:0033179//proton-transporting V-type ATPase, V0 domain;GO:0005774//vacuolar membrane	7	-	-
Unigene46166_All	417	0	0	0	1.4723	1.7286	12.8844	estExt_fgenesh1_pg.C_chr_10826	107230	NO	no	IPR002715	Nascent polypeptide-associated complex NAC	HMMPfam	PF01849	NAC	2.4e-23	KOG2240	RNA polymerase II general transcription factor BTF3 and related proteins	Transcription	INFORMATION STORAGE AND PROCESSING	gi|398412052|ref|XP_003857357.1|	106.3	1e-22	hypothetical protein MYCGRDRAFT_107230 [Zymoseptoria tritici IPO323] >gi|339477242|gb|EGP92333.1| hypothetical protein MYCGRDRAFT_107230 [Zymoseptoria tritici IPO323]	gi|335345941|gb|HM193226.1|	71.9	2e-10	Endocarpon pusillum clone 412 nascent polypeptide-associated complex subunit beta mRNA, complete cds	sp|A6R5Z3|NACB_AJECN	84	3e-17	Nascent polypeptide-associated complex subunit beta OS=Ajellomyces capsulata (strain NAm1 / WU24) GN=EGD1 PE=3 SV=1	K01527	2e-16	83.2	bfu:BC1G_07699	nascent polypeptide-associated complex subunit beta	GO:0006355//regulation of transcription, DNA-dependent;GO:0015031//protein transport	-	GO:0005737//cytoplasm;GO:0005634//nucleus	6	-	-
Unigene46168_All	420	0	0	0	10.0753	9.225	6.1899	estExt_Genewise1Plus.C_chr_91147	75949	NO	no	IPR000960	Flavin-containing monooxygenase FMO	FPrintScan	PR00370	FMOXYGENASE	2.8e-05,2.8e-05	KOG1399	Flavin-containing monooxygenase	Secondary metabolites biosynthesis, transport and catabolism	METABOLISM	gi|398392209|ref|XP_003849564.1|	304.3	4e-82	hypothetical protein MYCGRDRAFT_75949 [Zymoseptoria tritici IPO323] >gi|339469441|gb|EGP84540.1| hypothetical protein MYCGRDRAFT_75949 [Zymoseptoria tritici IPO323]	gi|398392208|ref|XM_003849516.1|	833	0	Mycosphaerella graminicola IPO323 hypothetical protein (MYCGRDRAFT_75949) mRNA, complete cds	--	--	--	--	K03379	8e-22	101	pic:PICST_57936	cyclohexanone monooxygenase [EC:1.14.13.22]	-	-	-	5	-	-
Unigene46170_All	399	0	0	0	0.1033	1.355	9.5563	estExt_fgenesh1_pg.C_chr_11595	107738	YES	yes	IPR001461	Peptidase A1, pepsin	HMMPfam	PF00026	Asp	1.6e-11	KOG1339	Aspartyl protease	Posttranslational modification, protein turnover, chaperones	CELLULAR PROCESSES AND SIGNALING	gi|398411129|ref|XP_003856908.1|	275.4	2e-73	hypothetical protein MYCGRDRAFT_107738 [Zymoseptoria tritici IPO323] >gi|339476793|gb|EGP91884.1| hypothetical protein MYCGRDRAFT_107738 [Zymoseptoria tritici IPO323]	gi|398411128|ref|XM_003856860.1|	791	0	Mycosphaerella graminicola IPO323 hypothetical protein (MYCGRDRAFT_107738) mRNA, complete cds	sp|O42779|CARP9_CANAX	64.3	3e-11	Candidapepsin-9 OS=Candida albicans GN=SAP9 PE=3 SV=1	K06009	6e-13	71.6	dha:DEHA2A11858g	yapsin 1 [EC:3.4.23.41]	GO:0006508//proteolysis	GO:0004190//aspartic-type endopeptidase activity	-	2	4	1
Unigene46171_All	403	0	0	0	11.1115	8.7198	10.3215	estExt_fgenesh1_pg.C_chr_50324	109517	NO	no	IPR002173	Carbohydrate kinase, PfkB	ScanRegExp	PS00583	PFKB_KINASES_1	NA	KOG1550	Extracellular protein SEL-1 and related proteins	Posttranslational modification, protein turnover, chaperones	CELLULAR PROCESSES AND SIGNALING	gi|398398303|ref|XP_003852609.1|	33.1	3e-31	hypothetical protein MYCGRDRAFT_109517 [Zymoseptoria tritici IPO323] >gi|339472490|gb|EGP87585.1| hypothetical protein MYCGRDRAFT_109517 [Zymoseptoria tritici IPO323]	gi|398398302|ref|XM_003852561.1|	333	4e-89	Mycosphaerella graminicola IPO323 hypothetical protein (MYCGRDRAFT_109517) mRNA, complete cds	--	--	--	--	--	--	--	--	--	-	-	-	5	-	-
Unigene46172_All	404	0.1106	0	0	25.5897	33.4546	310.81	NewTranscript	--	NO	no	--	--	--	--	--	--	--	--	--	--	gi|119182005|ref|XP_001242161.1|	54.7	6e-07	predicted protein [Coccidioides immitis RS] >gi|320034592|gb|EFW16536.1| hypothetical protein CPSG_07052 [Coccidioides posadasii str. Silveira]	gi|347009717|gb|CP003004.1|	83.8	5e-14	Myceliophthora thermophila ATCC 42464 chromosome 3, complete sequence	sp|Q75AH3|RL41_ASHGO	51.2	2e-07	60S ribosomal protein L41 OS=Ashbya gossypii (strain ATCC 10895 / CBS 109.51 / FGSC 9923 / NRRL Y-1056) GN=RPL41 PE=3 SV=1	K02928	7e-08	54.7	cim:CIMG_06057	large subunit ribosomal protein L41e	-	-	-	1	-	-
Unigene46174_All	401	0	0	0	3.9037	2.9211	9.0764	estExt_fgenesh1_kg.C_chr_40361	104314	NO	no	IPR003009	FMN/related compound-binding core	ProfileScan	PS50264	FMN_ENZYMES	11.737	--	--	--	--	gi|398400143|ref|XP_003853145.1|	270.4	7e-72	hypothetical protein MYCGRDRAFT_104314 [Zymoseptoria tritici IPO323] >gi|339473027|gb|EGP88121.1| hypothetical protein MYCGRDRAFT_104314 [Zymoseptoria tritici IPO323]	gi|296812976|ref|XM_002846780.1|	137	4e-30	Arthroderma otae CBS 113480 2-nitropropane dioxygenase, mRNA	sp|Q8TFG4|YL54_SCHPO	46.2	7e-06	Uncharacterized protein PB18E9.04c OS=Schizosaccharomyces pombe (strain 972 / ATCC 24843) GN=SPAPB18E9.04c PE=2 SV=1	K00540	5e-55	211	afm:AFUA_2G09850	[EC:1.-.-.-]	GO:0055114//oxidation-reduction process	GO:0018580//nitronate monooxygenase activity;GO:0016702//oxidoreductase activity, acting on single donors with incorporation of molecular oxygen, incorporation of two atoms of oxygen	-	8	-	-
Unigene46179_All	487	0	0	0.1775	7.93425	6.2907	12.6339	estExt_Genewise1Plus.C_chr_50878	72261	NO	no	IPR001199	Cytochrome b5	ProfileScan	PS50255	CYTOCHROME_B5_2	22.236	KOG2404	Fumarate reductase, flavoprotein subunit	Energy production and conversion	METABOLISM	gi|398398249|ref|XP_003852582.1|	302.4	2e-81	hypothetical protein MYCGRDRAFT_72261 [Zymoseptoria tritici IPO323] >gi|339472463|gb|EGP87558.1| hypothetical protein MYCGRDRAFT_72261 [Zymoseptoria tritici IPO323]	gi|189203298|ref|XM_001937950.1|	194	3e-47	Pyrenophora tritici-repentis Pt-1C-BFP fumarate reductase, mRNA	sp|Q9HFV1|CYB5_RHIST	70.1	7e-13	Cytochrome b5 OS=Rhizopus stolonifer PE=2 SV=1	K00101	2e-13	73.9	cci:CC1G_06899	L-lactate dehydrogenase (cytochrome) [EC:1.1.2.3]	GO:0055114//oxidation-reduction process	GO:0020037//heme binding;GO:0000104//succinate dehydrogenase activity	-	5	-	-
Unigene46180_All	490	0	0	0	3.4812	3.8616	21.3992	estExt_fgenesh1_kg.C_chr_110031	106055	NO	no	IPR001030	Aconitate hydratase, N-terminal	ScanRegExp	PS01244	ACONITASE_2	8e-05	KOG0453	Aconitase/homoaconitase (aconitase superfamily)	Amino acid transport and metabolism	METABOLISM	gi|398390515|ref|XP_003848718.1|	288.9	2e-77	aconitate hydratase [Zymoseptoria tritici IPO323] >gi|339468593|gb|EGP83694.1| aconitate hydratase [Zymoseptoria tritici IPO323]	gi|398390514|ref|XM_003848670.1|	971	0	Mycosphaerella graminicola IPO323 aconitate hydratase (ACO1) mRNA, complete cds	sp|P19414|ACON_YEAST	192	1e-49	Aconitate hydratase, mitochondrial OS=Saccharomyces cerevisiae (strain ATCC 204508 / S288c) GN=ACO1 PE=1 SV=2	K01681	7e-64	241	nhe:NECHADRAFT_103945	aconitate hydratase 1 [EC:4.2.1.3]	GO:0019541//propionate metabolic process;GO:0000002//mitochondrial genome maintenance;GO:0006099//tricarboxylic acid cycle	GO:0052632//citrate hydro-lyase (cis-aconitate-forming) activity;GO:0003690//double-stranded DNA binding;GO:0052633//isocitrate hydro-lyase (cis-aconitate-forming) activity;GO:0051539//4 iron, 4 sulfur cluster binding;GO:0003697//single-stranded DNA binding	GO:0005829//cytosol;GO:0042645//mitochondrial nucleoid	7	-	-
Unigene46181_All	491	0	0	0	24.931	10.8272	11.825	e_gw1.4.1274.1	39898	NO	no	IPR000425	Major intrinsic protein	HMMTigr	TIGR00861	MIP	6.3e-64	KOG0224	Aquaporin (major intrinsic protein family)	Carbohydrate transport and metabolism	METABOLISM	gi|398403827|ref|XP_003853380.1|	144.4	8e-34	hypothetical protein MYCGRDRAFT_39898 [Zymoseptoria tritici IPO323] >gi|339473262|gb|EGP88356.1| hypothetical protein MYCGRDRAFT_39898 [Zymoseptoria tritici IPO323]	gi|398403826|ref|XM_003853332.1|	398	1e-109	Mycosphaerella graminicola IPO323 hypothetical protein (MYCGRDRAFT_39898) mRNA, complete cds	--	--	--	--	K03441	3e-13	73.2	pno:SNOG_06319	aquaglyceroporin related protein, other eukaryote	GO:0055085//transmembrane transport;GO:0006833//water transport	GO:0005215//transporter activity	GO:0016021//integral to membrane	5	-	-
Unigene46182_All	438	0	0	0.9869	0.50115	10.6973	42.7354	estExt_fgenesh1_kg.C_chr_50291	104605	NO	no	--	--	--	--	--	--	--	--	--	--	gi|398397631|ref|XP_003852273.1|	167.9	5e-41	hypothetical protein MYCGRDRAFT_104605 [Zymoseptoria tritici IPO323] >gi|339472154|gb|EGP87249.1| hypothetical protein MYCGRDRAFT_104605 [Zymoseptoria tritici IPO323]	gi|398397630|ref|XM_003852225.1|	868	0	Mycosphaerella graminicola IPO323 hypothetical protein (MYCGRDRAFT_104605) mRNA, complete cds	--	--	--	--	--	--	--	--	--	-	-	-	3	-	-
Unigene46183_All	431	0	0	0.2006	0	5.8537	29.7572	NewTranscript	--	NO	no	--	--	--	--	--	--	--	--	--	--	--	--	--	--	--	--	--	--	--	--	--	--	--	--	--	--	--	-	-	-	7	-	-
Unigene46185_All	433	0	0	0	4.184	4.7861	9.8066	estExt_fgenesh1_kg.C_chr_10540	102469	NO	yes	IPR008688	Mitochondrial ATP synthase B chain	HMMPfam	PF05405	Mt_ATP-synt_B	1.6e-47	KOG3976	Mitochondrial F1F0-ATP synthase, subunit b/ATP4	Energy production and conversion	METABOLISM	gi|398409712|ref|XP_003856321.1|	203.4	1e-51	ATP synthase subunit 4, mitochondrial [Zymoseptoria tritici IPO323]	gi|398409711|ref|XM_003856273.1|	858	0	Mycosphaerella graminicola IPO323 ATP synthase subunit 4, mitochondrial (MYCGRDRAFT_102469) mRNA, complete cds	sp|Q870C4|ATPF_PARBR	159	5e-40	ATP synthase subunit 4, mitochondrial OS=Paracoccidioides brasiliensis GN=ATP4 PE=2 SV=1	K02127	1e-41	167	act:ACLA_058860	F-type H+-transporting ATPase subunit b [EC:3.6.3.14]	GO:0035786//protein complex oligomerization;GO:0015986//ATP synthesis coupled proton transport	GO:0046961//proton-transporting ATPase activity, rotational mechanism	GO:0000274//mitochondrial proton-transporting ATP synthase, stator stalk	8	5	-
Unigene46186_All	453	0	0	0	2.83335	1.3923	2.8695	estExt_fgenesh1_kg.C_chr_40263	104222	NO	no	--	--	--	--	--	--	--	--	--	--	gi|398399208|ref|XP_003853061.1|	107.8	6e-23	hypothetical protein MYCGRDRAFT_104222 [Zymoseptoria tritici IPO323] >gi|339472943|gb|EGP88037.1| hypothetical protein MYCGRDRAFT_104222 [Zymoseptoria tritici IPO323]	gi|398399207|ref|XM_003853013.1|	353	4e-95	Mycosphaerella graminicola IPO323 hypothetical protein (MYCGRDRAFT_104222) mRNA, complete cds	--	--	--	--	--	--	--	--	--	-	-	-	9	-	-
Unigene46187_All	384	0	0	0	6.4791	9.3859	5.1904	NewTranscript	--	NO	no	--	--	--	--	--	--	--	--	--	--	--	--	--	--	--	--	--	--	--	--	--	--	--	--	--	--	--	-	-	-	5	-	-
Unigene46188_All	384	0	0	0	3.57465	2.1118	5.8675	fgenesh1_kg.C_chr_9000192	82218	NO	no	--	--	--	--	--	--	--	--	--	--	gi|342867835|gb|EGU72578.1|	57	1e-07	hypothetical protein FOXB_16913 [Fusarium oxysporum Fo5176]	gi|398392268|ref|XM_003849546.1|	761	0	Mycosphaerella graminicola IPO323 hypothetical protein (MYCGRDRAFT_82218) mRNA, complete cds	--	--	--	--	--	--	--	--	--	-	-	-	10	-	-
Unigene46189_All	446	0	0	0	11.8713	9.8994	28.5621	estExt_fgenesh1_pg.C_chr_20699	108219	NO	no	IPR004241	Light chain 3 (LC3)	HMMPfam	PF02991	MAP1_LC3	4.7e-80	KOG1654	Microtubule-associated anchor protein involved in autophagy and membrane trafficking	Cytoskeleton	CELLULAR PROCESSES AND SIGNALING	gi|398407251|ref|XP_003855091.1|	79	3e-14	hypothetical protein MYCGRDRAFT_108219 [Zymoseptoria tritici IPO323] >gi|339474975|gb|EGP90067.1| hypothetical protein MYCGRDRAFT_108219 [Zymoseptoria tritici IPO323]	gi|335345962|gb|HM193237.1|	109	1e-21	Endocarpon pusillum clone 506 autophagic death protein Aut7/IDI-7 mRNA, complete cds	sp|Q0V3Y9|ATG8_PHANO	78.6	2e-15	Autophagy-related protein 8 OS=Phaeosphaeria nodorum (strain SN15 / ATCC MYA-4574 / FGSC 10173) GN=ATG8 PE=3 SV=1	K08341	6e-15	78.6	pno:SNOG_01275	GABA(A) receptor-associated protein (autophagy-related protein 8)	GO:0032258//CVT pathway;GO:0000422//mitochondrion degradation;GO:0034727//piecemeal microautophagy of nucleus;GO:0000045//autophagic vacuole assembly;GO:0006944//cellular membrane fusion;GO:0006888//ER to Golgi vesicle-mediated transport	-	GO:0005829//cytosol;GO:0019898//extrinsic to membrane;GO:0000421//autophagic vacuole membrane;GO:0000329//fungal-type vacuole membrane;GO:0000407//pre-autophagosomal structure;GO:0033110//CVT vesicle membrane	5	-	-
Unigene46192_All	340	0	0	0	3.5523	5.8303	17.8413	estExt_fgenesh1_pg.C_chr_11297	107551	NO	no	IPR000043	S-adenosyl-L-homocysteine hydrolase	ScanRegExp	PS00739	ADOHCYASE_2	8e-05	KOG1370	S-adenosylhomocysteine hydrolase	Coenzyme transport and metabolism	METABOLISM	gi|398410497|ref|XP_003856598.1|	121.3	5e-27	adenosylhomocysteinase [Zymoseptoria tritici IPO323]	gi|398410496|ref|XM_003856550.1|	674	0	Mycosphaerella graminicola IPO323 adenosylhomocysteinase (MYCGRDRAFT_107551) mRNA, complete cds	sp|P39954|SAHH_YEAST	72	9e-14	Adenosylhomocysteinase OS=Saccharomyces cerevisiae (strain ATCC 204508 / S288c) GN=SAH1 PE=1 SV=1	K01251	6e-17	84.7	afv:AFLA_069590	adenosylhomocysteinase [EC:3.3.1.1]	GO:0006730//one-carbon metabolic process;GO:0043581	GO:0004013//adenosylhomocysteinase activity	GO:0005737//cytoplasm	7	-	-
Unigene46194_All	341	0	0	0	1.89185	0.7927	7.1156	estExt_Genewise1Plus.C_chr_10161	64960	NO	no	IPR002618	UTP--glucose-1-phosphate uridylyltransferase	HMMPfam	PF01704	UDPGP	5.2e-255	KOG2638	UDP-glucose pyrophosphorylase	Carbohydrate transport and metabolism	METABOLISM	gi|398408840|ref|XP_003855885.1|	206.8	1e-52	hypothetical protein MYCGRDRAFT_64960 [Zymoseptoria tritici IPO323] >gi|339475770|gb|EGP90861.1| hypothetical protein MYCGRDRAFT_64960 [Zymoseptoria tritici IPO323]	gi|396460041|ref|XM_003834585.1|	127	3e-27	Leptosphaeria maculans JN3 similar to UTP-glucose-1-phosphate uridylyltransferase (LEMA_P067760.1) mRNA, complete cds	sp|P78811|UGPA1_SCHPO	94.7	1e-20	Probable UTP--glucose-1-phosphate uridylyltransferase OS=Schizosaccharomyces pombe (strain 972 / ATCC 24843) GN=SPCC1322.04 PE=1 SV=2	K00963	3e-36	148	pan:PODANSg10020	UTP--glucose-1-phosphate uridylyltransferase [EC:2.7.7.9]	GO:0005978//glycogen biosynthetic process;GO:0006078//(1->6)-beta-D-glucan biosynthetic process;GO:0006011//UDP-glucose metabolic process;GO:0005992//trehalose biosynthetic process	GO:0003983//UTP:glucose-1-phosphate uridylyltransferase activity	GO:0005737//cytoplasm	4	-	-
Unigene46195_All	346	0	0	0	8.53015	2.8646	9.2669	estExt_Genewise1Plus.C_chr_50878	72261	NO	no	IPR001199	Cytochrome b5	ProfileScan	PS50255	CYTOCHROME_B5_2	22.236	KOG2404	Fumarate reductase, flavoprotein subunit	Energy production and conversion	METABOLISM	gi|398398249|ref|XP_003852582.1|	233.4	1e-60	hypothetical protein MYCGRDRAFT_72261 [Zymoseptoria tritici IPO323] >gi|339472463|gb|EGP87558.1| hypothetical protein MYCGRDRAFT_72261 [Zymoseptoria tritici IPO323]	gi|327298022|ref|XM_003233657.1|	226	5e-57	Trichophyton rubrum CBS 118892 fumarate reductase (TERG_05579) mRNA, complete cds	sp|P21375|OSM1_YEAST	98.2	1e-21	Osmotic growth protein 1 OS=Saccharomyces cerevisiae (strain ATCC 204508 / S288c) GN=OSM1 PE=1 SV=3	K01593	6e-19	91.3	ani:AN2357.2	aromatic-L-amino-acid decarboxylase [EC:4.1.1.28]	GO:0055114//oxidation-reduction process	GO:0020037//heme binding;GO:0000104//succinate dehydrogenase activity	-	10	-	-
Unigene46196_All	348	0	0	0.4969	0.59225	3.6249	22.4115	fgenesh1_pg.C_chr_12000163	97031	YES	yes	--	--	--	--	--	--	--	--	--	--	gi|398388940|ref|XP_003847931.1|	231.9	3e-60	hypothetical protein MYCGRDRAFT_97031 [Zymoseptoria tritici IPO323] >gi|339467805|gb|EGP82907.1| hypothetical protein MYCGRDRAFT_97031 [Zymoseptoria tritici IPO323]	gi|398388939|ref|XM_003847883.1|	617	1e-174	Mycosphaerella graminicola IPO323 hypothetical protein (MYCGRDRAFT_97031) mRNA, complete cds	--	--	--	--	--	--	--	--	--	-	-	-	3	9	7
Unigene46199_All	345	0	0	0	5.3513	2.8729	3.0142	estExt_Genewise1Plus.C_chr_41331	71496	NO	no	--	--	--	--	--	--	--	--	--	--	gi|398399516|ref|XP_003853116.1|	226.9	9e-59	hypothetical protein MYCGRDRAFT_71496 [Zymoseptoria tritici IPO323] >gi|339472998|gb|EGP88092.1| hypothetical protein MYCGRDRAFT_71496 [Zymoseptoria tritici IPO323]	gi|398399515|ref|XM_003853068.1|	670	0	Mycosphaerella graminicola IPO323 hypothetical protein (MYCGRDRAFT_71496) mRNA, complete cds	sp|Q8TFG4|YL54_SCHPO	48.5	1e-06	Uncharacterized protein PB18E9.04c OS=Schizosaccharomyces pombe (strain 972 / ATCC 24843) GN=SPAPB18E9.04c PE=2 SV=1	K11498	5e-06	48.5	mgl:MGL_3640	centromeric protein E	-	-	-	10	-	-
Unigene46200_All	345	0	0	0	8.95515	9.9245	9.2937	estExt_fgenesh1_kg.C_chr_10596	102525	NO	no	IPR009799	EthD	HMMPfam	PF07110	EthD	6.3e-11	--	--	--	--	gi|398411941|ref|XP_003857303.1|	190.3	1e-47	hypothetical protein MYCGRDRAFT_102525 [Zymoseptoria tritici IPO323] >gi|339477188|gb|EGP92279.1| hypothetical protein MYCGRDRAFT_102525 [Zymoseptoria tritici IPO323]	gi|398411940|ref|XM_003857255.1|	684	0	Mycosphaerella graminicola IPO323 hypothetical protein (MYCGRDRAFT_102525) mRNA, complete cds	--	--	--	--	--	--	--	--	--	-	-	-	5	-	-
Unigene46202_All	279	0	0	0.3099	1.9927	30.0348	68.0218	NewTranscript	--	NO	no	--	--	--	--	--	--	--	--	--	--	--	--	--	--	--	--	--	--	--	--	--	--	--	--	--	--	--	-	-	-	7	-	-
Unigene46205_All	281	0	0	0	2.13715	2.5653	8.635	fgenesh1_kg.C_chr_11000184	82666	NO	no	IPR009346	GRIM-19	HMMPfam	PF06212	GRIM-19	2.1e-08	KOG3300	NADH:ubiquinone oxidoreductase, B16.6 subunit/cell death-regulatory protein	Energy production and conversion	METABOLISM	gi|398390191|ref|XP_003848556.1|	193.7	8e-49	hypothetical protein MYCGRDRAFT_82666 [Zymoseptoria tritici IPO323] >gi|339468431|gb|EGP83532.1| hypothetical protein MYCGRDRAFT_82666 [Zymoseptoria tritici IPO323]	gi|315043898|ref|XM_003171277.1|	58	2e-06	Arthroderma gypseum CBS 118893 NADH:ubiquinone oxidoreductase 14kD subunit (MGYG_05872) mRNA, complete cds	--	--	--	--	K00329	6e-28	121	afm:AFUA_3G08770	NADH dehydrogenase [EC:1.6.5.3]	-	-	-	8	-	-
Unigene46206_All	281	0	0	0	1.07455	0.962	3.3923	gw1.1.800.1	14095	NO	no	IPR002872	Proline dehydrogenase	HMMPfam	PF01619	Pro_dh	1.6e-11	KOG0186	Proline oxidase	Amino acid transport and metabolism	METABOLISM	gi|398408768|ref|XP_003855849.1|	186.4	1e-46	hypothetical protein MYCGRDRAFT_14095, partial [Zymoseptoria tritici IPO323] >gi|339475734|gb|EGP90825.1| hypothetical protein MYCGRDRAFT_14095 [Zymoseptoria tritici IPO323]	gi|398408767|ref|XM_003855801.1|	557	1e-157	Mycosphaerella graminicola IPO323 hypothetical protein (MYCGRDRAFT_14095) mRNA, partial cds	--	--	--	--	K00309	1e-16	83.6	afm:AFUA_6G08760	[EC:1.5.3.-]	GO:0006537//glutamate biosynthetic process;GO:0006562//proline catabolic process;GO:0055114//oxidation-reduction process	GO:0004657//proline dehydrogenase activity	-	4	-	-
Unigene46209_All	367	0	0	0	3.85255	1.7186	5.667	estExt_Genewise1Plus.C_chr_60826	73202	NO	no	IPR001279	Beta-lactamase-like	HMMPfam	PF00753	Lactamase_B	4e-11	--	--	--	--	gi|398396146|ref|XP_003851531.1|	266.2	1e-70	hypothetical protein MYCGRDRAFT_73202 [Zymoseptoria tritici IPO323] >gi|339471411|gb|EGP86507.1| hypothetical protein MYCGRDRAFT_73202 [Zymoseptoria tritici IPO323]	gi|398396145|ref|XM_003851483.1|	728	0	Mycosphaerella graminicola IPO323 hypothetical protein (MYCGRDRAFT_73202) mRNA, complete cds	--	--	--	--	--	--	--	--	--	-	GO:0016787//hydrolase activity	-	10	-	-
Unigene46210_All	365	0	0	0	0.68675	3.4561	5.6981	NewTranscript	--	NO	no	--	--	--	--	--	--	--	--	--	--	--	--	--	--	--	--	--	--	--	--	--	--	--	--	--	--	--	-	-	-	6	-	-
Unigene46211_All	365	0	0	0	0	2.4686	12.5832	NewTranscript	--	NO	no	--	--	--	--	--	--	--	--	--	--	gi|238492333|ref|XP_002377403.1|	59.7	2e-08	cell wall serine-threonine-rich galactomannoprotein Mp1 [Aspergillus flavus NRRL3357] >gi|19716318|gb|AAL95714.1|AF461762_1 antigenic cell wall protein MP1 [Aspergillus flavus] >gi|220695897|gb|EED52239.1| cell wall serine-threonine-rich galactomannoprotein Mp1 [Aspergillus flavus NRRL3357]	--	--	--	--	--	--	--	--	--	--	--	--	--	-	-	-	8	-	-
Unigene46212_All	367	0	0	0	1.91855	1.2276	7.556	estExt_fgenesh1_kg.C_chr_70182	105188	NO	no	IPR000941	Enolase	ScanRegExp	PS00164	ENOLASE	8e-05	KOG2670	Enolase	Carbohydrate transport and metabolism	METABOLISM	gi|398394471|ref|XP_003850694.1|	244.6	4e-64	hypothetical protein MYCGRDRAFT_105188 [Zymoseptoria tritici IPO323] >gi|339470573|gb|EGP85670.1| hypothetical protein MYCGRDRAFT_105188 [Zymoseptoria tritici IPO323]	gi|76365088|gb|U82438.2|	280	4e-73	Davidiella tassiana strain 280202-Berlin enolase gene, complete cds	sp|P42040|ENO_DAVTA	219	4e-58	Enolase OS=Davidiella tassiana GN=ENO PE=1 SV=2	K01689	1e-58	223	pte:PTT_06862	enolase [EC:4.2.1.11]	GO:0032889//regulation of vacuole fusion, non-autophagic;GO:0006096//glycolysis;GO:0006094//gluconeogenesis	GO:0000287//magnesium ion binding;GO:0004634//phosphopyruvate hydratase activity	GO:0009898//internal side of plasma membrane;GO:0000324//fungal-type vacuole;GO:0005739//mitochondrion;GO:0000015//phosphopyruvate hydratase complex;GO:0009986//cell surface	6	-	-
Unigene46213_All	380	0	0	0	7.29165	4.7423	28.2779	estExt_fgenesh1_kg.C_chr_10396	102341	YES	yes	IPR004886	Glycolipid anchored surface protein GAS1	HMMPfam	PF03198	GAS1	6.8e-179	--	--	--	--	gi|398412198|ref|XP_003857427.1|	143.3	1e-33	beta-glucanosyltransferase [Zymoseptoria tritici IPO323] >gi|339477312|gb|EGP92403.1| beta-glucanosyltransferase [Zymoseptoria tritici IPO323]	gi|398412197|ref|XM_003857379.1|	753	0	Mycosphaerella graminicola IPO323 beta-glucanosyltransferase (GEL1) mRNA, complete cds	sp|B0XT72|GEL1_ASPFC	67	3e-12	1,3-beta-glucanosyltransferase gel1 OS=Neosartorya fumigata (strain CEA10 / CBS 144.89 / FGSC A1163) GN=gel1 PE=1 SV=1	--	--	--	--	--	GO:0005975//carbohydrate metabolic process	GO:0016740//transferase activity;GO:0043169//cation binding	GO:0009277//fungal-type cell wall	7	6	10
Unigene46215_All	378	0	0	0	3.9674	6.9128	8.0239	estExt_fgenesh1_kg.C_chr_30464	103942	NO	no	IPR001736	Phospholipase D/Transphosphatidylase	ProfileScan	PS50035	PLD	9.414	--	--	--	--	gi|398405450|ref|XP_003854191.1|	93.6	1e-18	hypothetical protein MYCGRDRAFT_103942 [Zymoseptoria tritici IPO323] >gi|339474074|gb|EGP89167.1| hypothetical protein MYCGRDRAFT_103942 [Zymoseptoria tritici IPO323]	gi|398405449|ref|XM_003854143.1|	749	0	Mycosphaerella graminicola IPO323 hypothetical protein (MYCGRDRAFT_103942) mRNA, complete cds	--	--	--	--	--	--	--	--	--	GO:0008152//metabolic process	GO:0003824//catalytic activity	-	5	-	-
Unigene46216_All	378	0	0	0	5.95075	7.6279	32.7833	estExt_fgenesh1_kg.C_chr_50112	104434	NO	no	--	--	--	--	--	--	--	--	--	--	gi|398397365|ref|XP_003852140.1|	174.5	5e-43	hypothetical protein MYCGRDRAFT_104434 [Zymoseptoria tritici IPO323] >gi|339472021|gb|EGP87116.1| hypothetical protein MYCGRDRAFT_104434 [Zymoseptoria tritici IPO323]	gi|398397364|ref|XM_003852092.1|	729	0	Mycosphaerella graminicola IPO323 hypothetical protein (MYCGRDRAFT_104434) mRNA, complete cds	sp|P47179|DAN4_YEAST	46.2	6e-06	Cell wall protein DAN4 OS=Saccharomyces cerevisiae (strain ATCC 204508 / S288c) GN=DAN4 PE=2 SV=1	--	--	--	--	--	GO:0006351//transcription, DNA-dependent;GO:0043581	GO:0003677//DNA binding;GO:0008270//zinc ion binding	GO:0005634//nucleus	7	-	-
Unigene46217_All	354	0	0	0	1.2023	3.5635	2.9376	e_gw1.1.3808.1	32785	NO	no	IPR008207	Hpt	ProfileScan	PS50894	HPT	17.515	KOG4747	Two-component phosphorelay intermediate involved in MAP kinase cascade regulation	Signal transduction mechanisms	CELLULAR PROCESSES AND SIGNALING	gi|398411772|ref|XP_003857222.1|	121.7	4e-27	histidine containing phosphotransmitter protein [Zymoseptoria tritici IPO323] >gi|339477107|gb|EGP92198.1| histidine containing phosphotransmitter protein [Zymoseptoria tritici IPO323]	gi|398411771|ref|XM_003857174.1|	365	9e-99	Mycosphaerella graminicola IPO323 histidine containing phosphotransmitter protein (MgYpd1) mRNA, complete cds	sp|O94321|MPR1_SCHPO	63.9	2e-11	Multistep phosphorelay regulator 1 OS=Schizosaccharomyces pombe (strain 972 / ATCC 24843) GN=mpr1 PE=1 SV=1	K11232	2e-21	99.4	bfu:BC1G_12045	osomolarity two-component system, phosphorelay intermediate protein YPD1	GO:0000160//two-component signal transduction system (phosphorelay)	GO:0004871//signal transducer activity	-	9	-	-
Unigene46218_All	351	0	0	0	2.10145	3.0805	14.3195	estExt_fgenesh1_pm.C_chr_40395	100063	NO	yes	IPR001580	Calreticulin/calnexin	ScanRegExp	PS00805	CALRETICULIN_REPEAT	8e-5,8e-5	KOG0675	Calnexin	Posttranslational modification, protein turnover, chaperones	CELLULAR PROCESSES AND SIGNALING	gi|398400349|ref|XP_003853151.1|	251.1	4e-66	calnexin protein [Zymoseptoria tritici IPO323] >gi|339473033|gb|EGP88127.1| calnexin protein [Zymoseptoria tritici IPO323]	gi|398400348|ref|XM_003853103.1|	696	0	Mycosphaerella graminicola IPO323 calnexin protein (MYCGRDRAFT_71605) mRNA, complete cds	sp|Q6Q487|CALX_ASPFU	200	2e-52	Calnexin homolog OS=Neosartorya fumigata (strain ATCC MYA-4609 / Af293 / CBS 101355 / FGSC A1100) GN=AFUA_4G12850 PE=2 SV=2	K08054	8e-54	207	pno:SNOG_04385	calnexin	GO:0006457//protein folding	GO:0030246//carbohydrate binding;GO:0005509//calcium ion binding;GO:0051082//unfolded protein binding	GO:0005789//endoplasmic reticulum membrane;GO:0016021//integral to membrane	8	10	-
Unigene46219_All	362	0	0	0	0.4647	4.2314	10.2936	estExt_Genewise1Plus.C_chr_130073	77689	YES	yes	IPR001563	Peptidase S10, serine carboxypeptidase	ScanRegExp	PS00131	CARBOXYPEPT_SER_SER	NA	KOG1282	Serine carboxypeptidases (lysosomal cathepsin A)	Amino acid transport and metabolism	METABOLISM	gi|398388713|ref|XP_003847818.1|	245.7	1e-64	hypothetical protein MYCGRDRAFT_77689, partial [Zymoseptoria tritici IPO323] >gi|339467691|gb|EGP82794.1| hypothetical protein MYCGRDRAFT_77689 [Zymoseptoria tritici IPO323]	gi|398388712|ref|XM_003847770.1|	690	0	Mycosphaerella graminicola IPO323 hypothetical protein (MYCGRDRAFT_77689) mRNA, partial cds	sp|C5FGX1|SCPB_ARTOC	55.5	9e-09	Carboxypeptidase S1 homolog B OS=Arthroderma otae (strain ATCC MYA-4605 / CBS 113480) GN=SCPB PE=3 SV=1	K01289	3e-21	99	afm:AFUA_1G00420	carboxypeptidase [EC:3.4.16.-]	GO:0006508//proteolysis	GO:0004185//serine-type carboxypeptidase activity	-	6	9	6
Unigene46221_All	357	0	0	0	0.5867	3.5335	12.8652	estExt_fgenesh1_kg.C_chr_130059	106489	NO	no	IPR000876	Ribosomal protein S4E	ScanRegExp	PS00528	RIBOSOMAL_S4E	8e-05	KOG0378	40S ribosomal protein S4	Translation, ribosomal structure and biogenesis	INFORMATION STORAGE AND PROCESSING	gi|398388631|ref|XP_003847777.1|	75.9	2e-13	40S ribosomal protein S4 [Zymoseptoria tritici IPO323]	gi|398388630|ref|XM_003847729.1|	394	1e-107	Mycosphaerella graminicola IPO323 40S ribosomal protein S4 (MYCGRDRAFT_106489) mRNA, complete cds	sp|P47837|RS4_CANAX	52.8	5e-08	40S ribosomal protein S4 OS=Candida albicans GN=RPS4 PE=3 SV=1	K02987	7e-13	71.2	mgr:MGG_02747	small subunit ribosomal protein S4e	GO:0043581;GO:0006412//translation	GO:0003735//structural constituent of ribosome;GO:0003723//RNA binding	GO:0005840//ribosome	6	-	-
Unigene46222_All	903	0	0	0	2.97235	4.4903	34.452	estExt_fgenesh1_kg.C_chr_10938	102848	NO	no	IPR000597	Ribosomal protein L3	ScanRegExp	PS00474	RIBOSOMAL_L3	8e-05	KOG0746	60S ribosomal protein L3 and related proteins	Translation, ribosomal structure and biogenesis	INFORMATION STORAGE AND PROCESSING	gi|398411379|ref|XP_003857029.1|	527.7	1e-148	60S ribosomal protein L3 [Zymoseptoria tritici IPO323]	gi|398411378|ref|XM_003856981.1|	1788	0	Mycosphaerella graminicola IPO323 60S ribosomal protein L3 (MYCGRDRAFT_102848) mRNA, complete cds	sp|Q8NKF4|RL3_ASPFU	458	2e-129	60S ribosomal protein L3 OS=Neosartorya fumigata (strain ATCC MYA-4609 / Af293 / CBS 101355 / FGSC A1100) GN=rpl3 PE=1 SV=2	K02925	6e-131	466	pte:PTT_03505	large subunit ribosomal protein L3e	GO:0006412//translation	GO:0003735//structural constituent of ribosome	GO:0005840//ribosome	7	-	-
Unigene46224_All	979	0	0	0	23.6264	17.1189	9.7368	e_gw1.4.1274.1	39898	NO	no	IPR000425	Major intrinsic protein	HMMTigr	TIGR00861	MIP	6.3e-64	KOG0224	Aquaporin (major intrinsic protein family)	Carbohydrate transport and metabolism	METABOLISM	gi|398403827|ref|XP_003853380.1|	533.1	3e-150	hypothetical protein MYCGRDRAFT_39898 [Zymoseptoria tritici IPO323] >gi|339473262|gb|EGP88356.1| hypothetical protein MYCGRDRAFT_39898 [Zymoseptoria tritici IPO323]	gi|50554822|ref|XM_504820.1|	60	2e-06	Yarrowia lipolytica YALI0F00462p (YALI0F00462g) mRNA, complete cds	sp|P43549|YFF4_YEAST	171	1e-42	Uncharacterized membrane protein YFL054C OS=Saccharomyces cerevisiae (strain ATCC 204508 / S288c) GN=YFL054C PE=1 SV=1	K03441	2e-85	315	ure:UREG_03590	aquaglyceroporin related protein, other eukaryote	GO:0055085//transmembrane transport;GO:0006833//water transport	GO:0005215//transporter activity	GO:0016021//integral to membrane	5	-	-
Unigene46225_All	825	0	0	0	6.4015	2.2936	4.2016	estExt_fgenesh1_kg.C_chr_70108	105116	NO	no	IPR007087	Zn-finger, C2H2 type	ScanRegExp	PS00028	ZINC_FINGER_C2H2_1	8e-5,8e-5	KOG1721	FOG: Zn-finger	General function prediction only	POORLY CHARACTERIZED	gi|398394375|ref|XP_003850646.1|	364.4	1e-99	hypothetical protein MYCGRDRAFT_105116 [Zymoseptoria tritici IPO323] >gi|339470525|gb|EGP85622.1| hypothetical protein MYCGRDRAFT_105116 [Zymoseptoria tritici IPO323]	gi|398394374|ref|XM_003850598.1|	1635	0	Mycosphaerella graminicola IPO323 hypothetical protein (MYCGRDRAFT_105116) mRNA, complete cds	--	--	--	--	K11397	8e-07	53.5	mgr:MGG_06434	chromatin modification-related protein VID21	-	GO:0008270//zinc ion binding;GO:0003676//nucleic acid binding	GO:0005622//intracellular	10	-	-
Unigene46226_All	759	0	0	0	3.6992	1.1871	3.0827	gw1.6.1343.1	28649	NO	no	--	--	--	--	--	--	--	--	--	--	gi|398395830|ref|XP_003851373.1|	200.7	2e-50	hypothetical protein MYCGRDRAFT_28649, partial [Zymoseptoria tritici IPO323] >gi|339471253|gb|EGP86349.1| hypothetical protein MYCGRDRAFT_28649 [Zymoseptoria tritici IPO323]	gi|398395829|ref|XM_003851325.1|	585	1e-164	Mycosphaerella graminicola IPO323 hypothetical protein (MYCGRDRAFT_28649) mRNA, partial cds	--	--	--	--	K00916	9e-07	53.1	pan:PODANSg8989	CTD kinase subunit alpha [EC:2.7.11.22 2.7.11.23]	-	-	-	9	-	-
Unigene46228_All	734	0	0	0	1.21585	4.051	54.5449	estExt_fgenesh1_kg.C_chr_50387	104697	YES	yes	--	--	--	--	--	--	--	--	--	--	gi|398397897|ref|XP_003852406.1|	306.2	4e-82	hypothetical protein MYCGRDRAFT_104697 [Zymoseptoria tritici IPO323] >gi|339472287|gb|EGP87382.1| hypothetical protein MYCGRDRAFT_104697 [Zymoseptoria tritici IPO323]	gi|389630711|ref|XM_003712961.1|	73.8	1e-10	Magnaporthe oryzae 70-15 surface protein 1 (MGG_07791) mRNA, complete cds	sp|P08640|MUC1_YEAST	68.9	3e-12	Flocculation protein FLO11 OS=Saccharomyces cerevisiae (strain ATCC 204508 / S288c) GN=MUC1 PE=1 SV=2	K01178	1e-11	68.9	sce:YIR019C	glucoamylase [EC:3.2.1.3]	-	-	-	3	7	7
Unigene46229_All	724	0	0	0	3.97335	7.3428	14.6026	estExt_Genewise1Plus.C_chr_100816	76530	NO	no	IPR006140	D-isomer specific 2-hydroxyacid dehydrogenase, NAD-binding	ScanRegExp	PS00671	D_2_HYDROXYACID_DH_3	8e-05	KOG0069	Glyoxylate/hydroxypyruvate reductase (D-isomer-specific 2-hydroxy acid dehydrogenase superfamily)	Energy production and conversion	METABOLISM	gi|398390972|ref|XP_003848946.1|	438	9e-122	hypothetical protein MYCGRDRAFT_76530 [Zymoseptoria tritici IPO323] >gi|339468822|gb|EGP83922.1| hypothetical protein MYCGRDRAFT_76530 [Zymoseptoria tritici IPO323]	gi|4572457|gb|AF123482.1|	1126	0	Mycosphaerella graminicola NAD-dependent formate dehydrogenase mRNA, complete cds	sp|Q03134|FDH_EMENI	369	1e-102	Probable formate dehydrogenase OS=Emericella nidulans (strain FGSC A4 / ATCC 38163 / CBS 112.46 / NRRL 194 / M139) GN=aciA PE=2 SV=3	K00122	2e-108	390	ang:ANI_1_76134	formate dehydrogenase [EC:1.2.1.2]	GO:0055114//oxidation-reduction process	GO:0051287//NAD binding;GO:0016616//oxidoreductase activity, acting on the CH-OH group of donors, NAD or NADP as acceptor;GO:0008863//formate dehydrogenase (NAD+) activity	GO:0005829//cytosol	5	-	-
Unigene46230_All	816	0	0	0.1059	2.4617	6.1836	32.0719	estExt_fgenesh1_kg.C_chr_60226	104898	NO	no	IPR000196	Ribosomal protein L19e	ScanRegExp	PS00526	RIBOSOMAL_L19E	8e-05	KOG1696	60s ribosomal protein L19	Translation, ribosomal structure and biogenesis	INFORMATION STORAGE AND PROCESSING	gi|398396152|ref|XP_003851534.1|	367.9	1e-100	60S ribosomal protein L19 [Zymoseptoria tritici IPO323]	gi|398396151|ref|XM_003851486.1|	1618	0	Mycosphaerella graminicola IPO323 60S ribosomal protein L19 (MYCGRDRAFT_104898) mRNA, complete cds	sp|P05734|RL19A_SCHPO	244	5e-65	60S ribosomal protein L19-A OS=Schizosaccharomyces pombe (strain 972 / ATCC 24843) GN=rpl19a PE=1 SV=3	K02885	1e-88	325	pno:SNOG_03139	large subunit ribosomal protein L19e	GO:0006412//translation	GO:0003735//structural constituent of ribosome	GO:0005840//ribosome	7	-	-
Unigene46231_All	719	0	0	0	4.52775	7.5191	17.8378	estExt_Genewise1Plus.C_chr_100816	76530	NO	no	IPR006140	D-isomer specific 2-hydroxyacid dehydrogenase, NAD-binding	ScanRegExp	PS00671	D_2_HYDROXYACID_DH_3	8e-05	KOG0069	Glyoxylate/hydroxypyruvate reductase (D-isomer-specific 2-hydroxy acid dehydrogenase superfamily)	Energy production and conversion	METABOLISM	gi|398390972|ref|XP_003848946.1|	398.7	6e-110	hypothetical protein MYCGRDRAFT_76530 [Zymoseptoria tritici IPO323] >gi|339468822|gb|EGP83922.1| hypothetical protein MYCGRDRAFT_76530 [Zymoseptoria tritici IPO323]	gi|4572457|gb|AF123482.1|	1277	0	Mycosphaerella graminicola NAD-dependent formate dehydrogenase mRNA, complete cds	sp|Q03134|FDH_EMENI	276	1e-74	Probable formate dehydrogenase OS=Emericella nidulans (strain FGSC A4 / ATCC 38163 / CBS 112.46 / NRRL 194 / M139) GN=aciA PE=2 SV=3	K00122	2e-86	317	pte:PTT_16560	formate dehydrogenase [EC:1.2.1.2]	GO:0055114//oxidation-reduction process	GO:0051287//NAD binding;GO:0016616//oxidoreductase activity, acting on the CH-OH group of donors, NAD or NADP as acceptor;GO:0008863//formate dehydrogenase (NAD+) activity	GO:0005829//cytosol	7	-	-
Unigene46233_All	1571	0.02845	0	0	28.6492	19.3859	20.3544	estExt_fgenesh1_kg.C_chr_90187	105791	NO	no	IPR002086	Aldehyde dehydrogenase	ScanRegExp	PS00687	ALDEHYDE_DEHYDR_GLU	8e-05	KOG2450	Aldehyde dehydrogenase	Energy production and conversion	METABOLISM	gi|398392275|ref|XP_003849597.1|	998	0	aldehyde dehydrogenase [Zymoseptoria tritici IPO323] >gi|339469474|gb|EGP84573.1| aldehyde dehydrogenase [Zymoseptoria tritici IPO323]	gi|398392274|ref|XM_003849549.1|	3114	0	Mycosphaerella graminicola IPO323 aldehyde dehydrogenase (ALD1) mRNA, complete cds	sp|P40108|ALDH_DAVTA	876	0	Aldehyde dehydrogenase OS=Davidiella tassiana GN=CLAH10 PE=1 SV=2	K00128	0	832	pno:SNOG_06925	aldehyde dehydrogenase (NAD+) [EC:1.2.1.3]	GO:0006068//ethanol catabolic process;GO:0055114//oxidation-reduction process	GO:0004029//aldehyde dehydrogenase (NAD) activity	-	1	-	-
Unigene46235_All	1466	0	0	0	9.19355	6.4536	27.7826	fgenesh1_kg.C_chr_11000054	82536	NO	no	--	--	--	--	--	--	--	--	--	--	gi|398390481|ref|XP_003848701.1|	474.6	2e-132	hypothetical protein MYCGRDRAFT_82536 [Zymoseptoria tritici IPO323] >gi|339468576|gb|EGP83677.1| hypothetical protein MYCGRDRAFT_82536 [Zymoseptoria tritici IPO323]	gi|398390480|ref|XM_003848653.1|	2906	0	Mycosphaerella graminicola IPO323 hypothetical protein (MYCGRDRAFT_82536) mRNA, complete cds	sp|P53334|SCW4_YEAST	230	2e-60	Probable family 17 glucosidase SCW4 OS=Saccharomyces cerevisiae (strain ATCC 204508 / S288c) GN=SCW4 PE=1 SV=1	K01210	9e-72	270	pic:PICST_89695	glucan 1,3-beta-glucosidase [EC:3.2.1.58]	GO:0005975//carbohydrate metabolic process	GO:0016798//hydrolase activity, acting on glycosyl bonds;GO:0043169//cation binding	-	7	-	-
Unigene46236_All	1020	0	0	0.0848	6.68605	7.8621	37.2119	estExt_Genewise1Plus.C_chr_11681	65997	NO	no	NULL	NULL	ScanRegExp	PS00215	MITOCH_CARRIER	NA,NA	KOG0749	Mitochondrial ADP/ATP carrier proteins	Energy production and conversion	METABOLISM	gi|398409582|ref|XP_003856256.1|	432.9	5e-120	hypothetical protein MYCGRDRAFT_65997 [Zymoseptoria tritici IPO323] >gi|339476141|gb|EGP91232.1| hypothetical protein MYCGRDRAFT_65997 [Zymoseptoria tritici IPO323]	gi|317037264|ref|XM_001398843.2|	555	1e-155	Aspergillus niger CBS 513.88 ADP,ATP carrier protein, mRNA	sp|P02723|ADT_NEUCR	374	5e-104	ADP,ATP carrier protein OS=Neurospora crassa (strain ATCC 24698 / 74-OR23-1A / CBS 708.71 / DSM 1257 / FGSC 987) GN=acp PE=3 SV=1	K05863	2e-107	388	abe:ARB_05611	solute carrier family 25 (mitochondrial adenine nucleotide translocator), member 4/5/6/31	GO:0055085//transmembrane transport	GO:0005215//transporter activity	GO:0005840//ribosome;GO:0005743//mitochondrial inner membrane;GO:0016021//integral to membrane	7	-	-
Unigene46238_All	1113	0	0.0799	0.0777	18.6122	24.2869	123.719	fgenesh1_pg.C_chr_4000485	92705	NO	no	IPR000795	Protein synthesis factor, GTP-binding	ScanRegExp	PS00301	EFACTOR_GTP	8e-05	KOG0052	Translation elongation factor EF-1 alpha/Tu	Translation, ribosomal structure and biogenesis	INFORMATION STORAGE AND PROCESSING	gi|398399250|ref|XP_003853076.1|	672.9	0	hypothetical protein MYCGRDRAFT_92705 [Zymoseptoria tritici IPO323] >gi|339472958|gb|EGP88052.1| hypothetical protein MYCGRDRAFT_92705 [Zymoseptoria tritici IPO323]	gi|111227995|gb|DQ767639.1|	1178	0	Ophiosphaerella herpotricha isolate AFTOL-ID 1595 translation elongation factor 1 alpha (EF1a) gene, partial cds	sp|Q00251|EF1A_AURPU	620	4e-178	Elongation factor 1-alpha OS=Aureobasidium pullulans GN=TEF1 PE=3 SV=1	K03231	2e-176	617	ssl:SS1G_05520	elongation factor 1-alpha	GO:0006414//translational elongation;GO:0006184//GTP catabolic process	GO:0003746//translation elongation factor activity;GO:0003924//GTPase activity;GO:0005525//GTP binding	GO:0005737//cytoplasm	1	-	-
Unigene46239_All	1067	0	0	0	2.71805	4.8135	9.1775	estExt_fgenesh1_kg.C_chr_130014;estExt_fgenesh1_kg.C_chr_10573;estExt_fgenesh1_kg.C_chr_20033;estExt_fgenesh1_kg.C_chr_50061	106447;102502;103027;104385	NO	no	IPR009057	Homeodomain-like	superfamily	SSF46689	Homeodomain-like	6.3e-05	--	--	--	--	gi|398388117|ref|XP_003847520.1|	727.2	0	hypothetical protein MYCGRDRAFT_106447 [Zymoseptoria tritici IPO323] >gi|398398557|ref|XP_003852736.1| hypothetical protein MYCGRDRAFT_104385 [Zymoseptoria tritici IPO323] >gi|398406527|ref|XP_003854729.1| hypothetical protein MYCGRDRAFT_103027 [Zymoseptoria tritici IPO323] >gi|398411984|ref|XP_003857324.1| hypothetical protein MYCGRDRAFT_102502 [Zymoseptoria tritici IPO323] >gi|339467393|gb|EGP8…	gi|259484215|tpe|BN001305.1|	58	8e-06	TPA: TPA_reasm: Aspergillus nidulans FGSC A4 chromosome V	--	--	--	--	K01188	2e-15	82.4	ani:AN0812.2	beta-glucosidase [EC:3.2.1.21]	GO:0006313//transposition, DNA-mediated;GO:0015074//DNA integration	GO:0003677//DNA binding;GO:0004803//transposase activity	-	8	-	-
Unigene46240_All	1040	0	0	0.0831	7.3467	10.3967	24.2476	estExt_Genewise1Plus.C_chr_10107	64923	NO	no	IPR002198	Short-chain dehydrogenase/reductase SDR	HMMPfam	PF00106	adh_short	2.8e-60	KOG0725	Reductases with broad range of substrate specificities	General function prediction only	POORLY CHARACTERIZED	gi|398412910|ref|XP_003857773.1|	539.6	4e-152	hypothetical protein MYCGRDRAFT_64923 [Zymoseptoria tritici IPO323] >gi|339477658|gb|EGP92749.1| hypothetical protein MYCGRDRAFT_64923 [Zymoseptoria tritici IPO323]	gi|37780014|gb|AY191816.1|	769	0	Davidiella tassiana NADP-dependent mannitol dehydrogenase mRNA, complete cds	sp|P0C0Y5|MTDH_DAVTA	462	1e-130	Probable NADP-dependent mannitol dehydrogenase OS=Davidiella tassiana PE=1 SV=1	K00540	2e-118	424	afm:AFUA_2G15430	[EC:1.-.-.-]	GO:0055114//oxidation-reduction process	GO:0050085//mannitol 2-dehydrogenase (NADP+) activity;GO:0000166//nucleotide binding	-	5	-	-
Unigene46241_All	1299	0	0.1369	0	38.3947	36.6938	73.5825	fgenesh1_pg.C_chr_1001418	90001	YES	yes	IPR000420	Yeast PIR protein repeat	ProfileScan	PS50256	PIR_REPEAT_2	10.043,9.855	--	--	--	--	gi|398411369|ref|XP_003857024.1|	548.5	1e-154	hypothetical protein MYCGRDRAFT_90001 [Zymoseptoria tritici IPO323] >gi|339476909|gb|EGP92000.1| hypothetical protein MYCGRDRAFT_90001 [Zymoseptoria tritici IPO323]	gi|255716285|ref|XM_002554378.1|	65.9	4e-08	Lachancea thermotolerans CBS 6340 KLTH0F04994p (KLTH0F04994g) mRNA, complete cds	sp|P46999|PIR5_YEAST	110	2e-24	Cell wall protein PIR5 OS=Saccharomyces cerevisiae (strain ATCC 204508 / S288c) GN=PIR5 PE=2 SV=2	K01178	4e-17	88.6	sce:YIR019C	glucoamylase [EC:3.2.1.3]	-	GO:0005199//structural constituent of cell wall	GO:0005618//cell wall	1	1	2
Unigene46242_All	1155	0	0	0.0749	10.231	12.404	23.2588	estExt_Genewise1Plus.C_chr_31706	70312	YES	yes	IPR000209	Peptidase S8 and S53, subtilisin, kexin, sedolisin	ScanRegExp	PS00138	SUBTILASE_SER	8e-05	KOG1153	Subtilisin-related protease/Vacuolar protease B	Posttranslational modification, protein turnover, chaperones	CELLULAR PROCESSES AND SIGNALING	gi|398405112|ref|XP_003854022.1|	578.6	9e-164	subtilase [Zymoseptoria tritici IPO323] >gi|339473905|gb|EGP88998.1| subtilase [Zymoseptoria tritici IPO323]	gi|398405111|ref|XM_003853974.1|	2290	0	Mycosphaerella graminicola IPO323 subtilase (MgSPR7) mRNA, complete cds	sp|P58371|SPM1_MAGO7	399	2e-111	Subtilisin-like proteinase Spm1 OS=Magnaporthe oryzae (strain 70-15 / ATCC MYA-4617 / FGSC 8958) GN=SPM1 PE=3 SV=1	K01336	3e-121	434	pte:PTT_13282	cerevisin [EC:3.4.21.48]	GO:0043086//negative regulation of catalytic activity;GO:0006508//proteolysis	GO:0042802//identical protein binding;GO:0004252//serine-type endopeptidase activity	-	5	6	2
Unigene46244_All	555	0.0805	0	0	4.4345	5.5199	23.7333	estExt_fgenesh1_kg.C_chr_10661	102585	NO	no	IPR000711	H+-transporting two-sector ATPase, delta (OSCP) subunit	ScanRegExp	PS00389	ATPASE_DELTA	NA	KOG1662	Mitochondrial F1F0-ATP synthase, subunit OSCP/ATP5	Energy production and conversion	METABOLISM	gi|398411826|ref|XP_003857248.1|	347.1	1e-94	ATP synthase subunit 5, mitochondrial [Zymoseptoria tritici IPO323]	gi|398411825|ref|XM_003857200.1|	1100	0	Mycosphaerella graminicola IPO323 ATP synthase subunit 5, mitochondrial (MYCGRDRAFT_102585) mRNA, complete cds	sp|Q9P602|ATPO_NEUCR	183	6e-47	ATP synthase subunit 5, mitochondrial OS=Neurospora crassa (strain ATCC 24698 / 74-OR23-1A / CBS 708.71 / DSM 1257 / FGSC 987) GN=atp-5 PE=3 SV=2	K02137	2e-58	223	bfu:BC1G_07106	F-type H+-transporting ATPase oligomycin sensitivity conferral protein [EC:3.6.3.14]	GO:0042777//plasma membrane ATP synthesis coupled proton transport	GO:0046933//hydrogen ion transporting ATP synthase activity, rotational mechanism;GO:0046961//proton-transporting ATPase activity, rotational mechanism	GO:0005753//mitochondrial proton-transporting ATP synthase complex;GO:0005886//plasma membrane	7	-	-
Unigene46245_All	575	0	0	0	0.2209	21.155	120.266	estExt_fgenesh1_kg.C_chr_30416	103900	YES	yes	IPR006209	EGF-like	ScanRegExp	PS00022	EGF_1	NA	--	--	--	--	gi|398405570|ref|XP_003854251.1|	275.4	4e-73	hypothetical protein MYCGRDRAFT_103900 [Zymoseptoria tritici IPO323] >gi|339474134|gb|EGP89227.1| hypothetical protein MYCGRDRAFT_103900 [Zymoseptoria tritici IPO323]	gi|398405569|ref|XM_003854203.1|	1140	0	Mycosphaerella graminicola IPO323 hypothetical protein (MYCGRDRAFT_103900) mRNA, complete cds	--	--	--	--	--	--	--	--	--	-	-	-	3	7	8
Unigene46248_All	507	0	0	0	3.20185	2.6658	16.9214	estExt_Genewise1.C_chr_50760	59052	NO	no	IPR001757	ATPase, E1-E2 type	ScanRegExp	PS00154	ATPASE_E1_E2	NA	KOG0205	Plasma membrane H+-transporting ATPase	Inorganic ion transport and metabolism	METABOLISM	gi|398397503|ref|XP_003852209.1|	347.4	7e-95	H(+)-exporting P2-type ATPase [Zymoseptoria tritici IPO323]	gi|398397502|ref|XM_003852161.1|	1005	0	Mycosphaerella graminicola IPO323 H(+)-exporting P2-type ATPase (MYCGRDRAFT_59052) mRNA, complete cds	sp|Q07421|PMA1_AJECA	116	1e-26	Plasma membrane ATPase OS=Ajellomyces capsulatus GN=PMA1 PE=3 SV=1	K01535	7e-44	175	pcs:Pc15g01800	H+-transporting ATPase [EC:3.6.3.6]	GO:0046034//ATP metabolic process;GO:0019637//organophosphate metabolic process	GO:0015662//ATPase activity, coupled to transmembrane movement of ions, phosphorylative mechanism;GO:0000166//nucleotide binding	GO:0016020//membrane	8	-	-
Unigene46249_All	492	0	0	0	1.55575	3.2965	24.3065	fgenesh1_pm.C_chr_1000545	83835	NO	yes	IPR001023	Heat shock protein Hsp70	ScanRegExp	PS01036	HSP70_3	8e-05	KOG0100	Molecular chaperones GRP78/BiP/KAR2, HSP70 superfamily	Posttranslational modification, protein turnover, chaperones	CELLULAR PROCESSES AND SIGNALING	gi|398411974|ref|XP_003857319.1|	320.5	8e-87	immunoglobulin heavy chain-binding protein, KAR2 [Zymoseptoria tritici IPO323] >gi|339477204|gb|EGP92295.1| immunoglobulin heavy chain-binding protein, KAR2 [Zymoseptoria tritici IPO323]	gi|398411973|ref|XM_003857271.1|	975	0	Mycosphaerella graminicola IPO323 immunoglobulin heavy chain-binding protein, KAR2 (MgKAR2) mRNA, complete cds	sp|P83616|GRP78_ASPNG	276	4e-75	78 kDa glucose-regulated protein homolog OS=Aspergillus niger GN=bipA PE=2 SV=1	K09490	2e-77	286	pte:PTT_13087	heat shock 70kDa protein 5	GO:0030433//ER-associated protein catabolic process;GO:0000742//karyogamy involved in conjugation with cellular fusion;GO:0006200//ATP catabolic process;GO:0006986//response to unfolded protein;GO:0031204//posttranslational protein targeting to membrane, translocation;GO:0006616//SRP-dependent cotranslational protein targeting to membrane, translocation;GO:0032940//secretion by cell	GO:0051082//unfolded protein binding;GO:0016887//ATPase activity;GO:0005524//ATP binding	GO:0034099//luminal surveillance complex	8	10	-
Unigene46250_All	500	0	0	0	7.2132	6.8479	10.0523	estExt_fgenesh1_kg.C_chr_20338	103310	NO	no	--	--	--	--	--	--	--	--	--	--	gi|398407095|ref|XP_003855013.1|	52.4	4e-06	hypothetical protein MYCGRDRAFT_103310 [Zymoseptoria tritici IPO323] >gi|339474897|gb|EGP89989.1| hypothetical protein MYCGRDRAFT_103310 [Zymoseptoria tritici IPO323]	gi|398407094|ref|XM_003854965.1|	991	0	Mycosphaerella graminicola IPO323 hypothetical protein (MYCGRDRAFT_103310) mRNA, complete cds	--	--	--	--	--	--	--	--	--	-	-	-	5	-	-
Unigene46251_All	497	0	0	0	1.25755	3.4446	16.9131	estExt_Genewise1Plus.C_chr_90723	75672	NO	no	IPR004037	Ribosomal protein L7AE	ScanRegExp	PS01082	RIBOSOMAL_L7AE	8e-05	KOG3387	60S ribosomal protein 15.5kD/SNU13, NHP2/L7A family (includes ribonuclease P subunit p38), involved in splicing	RNA processing and modification	INFORMATION STORAGE AND PROCESSING	gi|398392411|ref|XP_003849665.1|	242.3	3e-63	hypothetical protein MYCGRDRAFT_75672 [Zymoseptoria tritici IPO323] >gi|339469542|gb|EGP84641.1| hypothetical protein MYCGRDRAFT_75672 [Zymoseptoria tritici IPO323]	gi|261201441|ref|XM_002627075.1|	141	3e-31	Ajellomyces dermatitidis SLH14081 snRNP and snoRNP protein Snu13, mRNA	sp|O74690|SNU13_SCHPO	183	6e-47	13 kDa ribonucleoprotein-associated protein OS=Schizosaccharomyces pombe (strain 972 / ATCC 24843) GN=snu13 PE=2 SV=1	K12845	2e-55	213	nfi:NFIA_082670	U4/U6 small nuclear ribonucleoprotein SNU13	GO:0042254//ribosome biogenesis	GO:0003723//RNA binding	GO:0005730//nucleolus;GO:0005840//ribosome	8	-	-
Unigene46252_All	526	0	0	0	5.1365	3.426	33.2793	fgenesh1_pg.C_chr_8000206	95071	NO	no	IPR001564	Nucleoside diphosphate kinase	ScanRegExp	PS00469	NDP_KINASES	NA	KOG0888	Nucleoside diphosphate kinase	Nucleotide transport and metabolism	METABOLISM	gi|398393958|ref|XP_003850438.1|	301.2	6e-81	hypothetical protein MYCGRDRAFT_95071 [Zymoseptoria tritici IPO323] >gi|339470316|gb|EGP85414.1| hypothetical protein MYCGRDRAFT_95071 [Zymoseptoria tritici IPO323]	gi|189209675|ref|XM_001941135.1|	327	3e-87	Pyrenophora tritici-repentis Pt-1C-BFP nucleoside diphosphate kinase, mRNA	sp|Q7Z8P9|NDK_ASPFU	244	3e-65	Nucleoside diphosphate kinase OS=Neosartorya fumigata (strain ATCC MYA-4609 / Af293 / CBS 101355 / FGSC A1100) GN=ndk1 PE=3 SV=1	K00940	2e-70	263	pte:PTT_11324	nucleoside-diphosphate kinase [EC:2.7.4.6]	GO:0006165//nucleoside diphosphate phosphorylation;GO:0006228//UTP biosynthetic process;GO:0006183//GTP biosynthetic process;GO:0006241//CTP biosynthetic process	GO:0004550//nucleoside diphosphate kinase activity;GO:0005524//ATP binding	GO:0005829//cytosol;GO:0005758//mitochondrial intermembrane space	7	-	-
Unigene46253_All	525	0	0	0	3.92385	4.2907	5.7772	estExt_fgenesh1_kg.C_chr_70313	105313	NO	no	IPR005829	Sugar transporter superfamily	ScanRegExp	PS00216	SUGAR_TRANSPORT_1	NA	KOG0254	Predicted transporter (major facilitator superfamily)	General function prediction only	POORLY CHARACTERIZED	gi|398394717|ref|XP_003850817.1|	352.4	2e-96	putative major facilitator superfamily transporter [Zymoseptoria tritici IPO323] >gi|339470696|gb|EGP85793.1| putative major facilitator superfamily transporter [Zymoseptoria tritici IPO323]	gi|398394716|ref|XM_003850769.1|	1041	0	Mycosphaerella graminicola IPO323 putative major facilitator superfamily transporter (MYCGRDRAFT_105313) mRNA, complete cds	sp|Q09752|FNX1_SCHPO	57	7e-09	Multidrug resistance protein fnx1 OS=Schizosaccharomyces pombe (strain 972 / ATCC 24843) GN=fnx1 PE=2 SV=2	K10866	3e-12	70.5	nhe:NECHADRAFT_65858	DNA repair protein RAD50 [EC:3.6.-.-]	GO:0055085//transmembrane transport	GO:0005215//transporter activity	GO:0016020//membrane	10	-	-
Unigene46254_All	454	0	0	0	5.8625	7.1448	9.3529	estExt_fgenesh1_kg.C_chr_20036	103030	NO	no	--	--	--	--	--	--	--	--	--	--	gi|398408635|ref|XP_003855783.1|	161	6e-39	hypothetical protein MYCGRDRAFT_103030 [Zymoseptoria tritici IPO323] >gi|339475667|gb|EGP90759.1| hypothetical protein MYCGRDRAFT_103030 [Zymoseptoria tritici IPO323]	gi|398408634|ref|XM_003855735.1|	900	0	Mycosphaerella graminicola IPO323 hypothetical protein (MYCGRDRAFT_103030) mRNA, complete cds	--	--	--	--	--	--	--	--	--	GO:0043581	-	-	5	-	-
Unigene46255_All	534	0	0	0	3.2841	12.6551	41.5439	NewTranscript	--	NO	no	--	--	--	--	--	--	--	--	--	--	--	--	--	--	--	--	--	--	--	--	--	--	--	--	--	--	--	-	-	-	7	-	-
Unigene46256_All	519	0	0	0.3332	2.9496	3.125	15.3613	estExt_Genewise1Plus.C_chr_41173	71387	NO	no	IPR000866	Alkyl hydroperoxide reductase/ Thiol specific antioxidant/ Mal allergen	HMMPfam	PF00578	AhpC-TSA	2.5e-57	KOG0854	Alkyl hydroperoxide reductase, thiol specific antioxidant and related enzymes	Posttranslational modification, protein turnover, chaperones	CELLULAR PROCESSES AND SIGNALING	gi|398399331|ref|XP_003853088.1|	238.4	5e-62	hypothetical protein MYCGRDRAFT_71387 [Zymoseptoria tritici IPO323] >gi|339472970|gb|EGP88064.1| hypothetical protein MYCGRDRAFT_71387 [Zymoseptoria tritici IPO323]	gi|302409403|ref|XM_003002490.1|	238	2e-60	Verticillium albo-atrum VaMs.102 mitochondrial peroxiredoxin PRX1, mRNA	sp|P34227|PRX1_YEAST	125	1e-29	Mitochondrial peroxiredoxin PRX1 OS=Saccharomyces cerevisiae (strain ATCC 204508 / S288c) GN=PRX1 PE=1 SV=1	K03386	2e-38	157	uma:UM06404.1	peroxiredoxin (alkyl hydroperoxide reductase subunit C) [EC:1.11.1.15]	GO:0055114//oxidation-reduction process	GO:0016209//antioxidant activity;GO:0051920//peroxiredoxin activity	-	8	-	-
Unigene46257_All	679	0.0653	0	0.2547	44.7454	51.3555	36.3734	NewTranscript	--	NO	no	--	--	--	--	--	--	--	--	--	--	--	--	--	--	--	--	--	--	--	--	--	--	--	--	--	--	--	-	-	-	1	-	-
Unigene46258_All	681	0	0	0	3.03975	5.954	13.8704	estExt_fgenesh1_kg.C_chr_100078	105895	NO	no	IPR001023	Heat shock protein Hsp70	ScanRegExp	PS01036	HSP70_3	8e-05	KOG0101	Molecular chaperones HSP70/HSC70, HSP70 superfamily	Posttranslational modification, protein turnover, chaperones	CELLULAR PROCESSES AND SIGNALING	gi|398390724|ref|XP_003848822.1|	456.8	1e-127	Hsp70 family protein [Zymoseptoria tritici IPO323]	gi|398390723|ref|XM_003848774.1|	1350	0	Mycosphaerella graminicola IPO323 Hsp70 family protein (MYCGRDRAFT_105895) mRNA, complete cds	sp|O93866|HSP70_TRIRU	389	1e-108	Heat shock 70 kDa protein OS=Trichophyton rubrum GN=HSP70 PE=2 SV=1	K03283	4e-112	402	pte:PTT_11737	heat shock 70kDa protein 1/8	GO:0006950//response to stress	GO:0005524//ATP binding	-	8	-	-
Unigene46259_All	655	0	0	0	1.7503	1.9259	9.5258	estExt_Genewise1.C_chr_50004	58554	NO	no	IPR001253	Eukaryotic initiation factor 1A (eIF-1A)	ScanRegExp	PS01262	IF1A	8e-05	KOG3403	Translation initiation factor 1A (eIF-1A)	Translation, ribosomal structure and biogenesis	INFORMATION STORAGE AND PROCESSING	gi|398397109|ref|XP_003852012.1|	307.4	1e-82	hypothetical protein MYCGRDRAFT_58554 [Zymoseptoria tritici IPO323] >gi|339471893|gb|EGP86988.1| hypothetical protein MYCGRDRAFT_58554 [Zymoseptoria tritici IPO323]	gi|335345833|gb|HM193172.1|	335	1e-89	Endocarpon pusillum clone A93 eukaryotic translation initiation factor 1A mRNA, complete cds	sp|P55877|IF1A_SCHPO	228	3e-60	Eukaryotic translation initiation factor 1A OS=Schizosaccharomyces pombe (strain 972 / ATCC 24843) GN=tif11 PE=2 SV=2	K03236	4e-71	266	bfu:BC1G_15062	translation initiation factor 1A	GO:0006413//translational initiation	GO:0003743//translation initiation factor activity	-	8	-	-
Unigene46260_All	658	0	0	0	2.3841	2.4649	23.7058	estExt_fgenesh1_pm.C_chr_10064	98180	NO	no	IPR001266	Ribosomal protein S19e	HMMPfam	PF01090	Ribosomal_S19e	3.5e-94	KOG3411	40S ribosomal protein S19	Translation, ribosomal structure and biogenesis	INFORMATION STORAGE AND PROCESSING	gi|398408880|ref|XP_003855905.1|	283.1	3e-75	40S ribosomal protein S19 [Zymoseptoria tritici IPO323]	gi|398408879|ref|XM_003855857.1|	1120	0	Mycosphaerella graminicola IPO323 40S ribosomal protein S19 (MYCGRDRAFT_98180) mRNA, complete cds	sp|P27073|RS19_EMENI	234	3e-62	40S ribosomal protein S19 OS=Emericella nidulans (strain FGSC A4 / ATCC 38163 / CBS 112.46 / NRRL 194 / M139) GN=rps19 PE=3 SV=1	K02966	7e-63	239	cpw:CPC735_072080	small subunit ribosomal protein S19e	GO:0043581;GO:0006412//translation	GO:0003735//structural constituent of ribosome	GO:0005840//ribosome	8	-	-
Unigene46263_All	597	0	0.1489	0.5793	3.18955	25.356	72.8681	estExt_fgenesh1_kg.C_chr_60031	104725	NO	no	--	--	--	--	--	--	--	--	--	--	gi|398395778|ref|XP_003851347.1|	188.7	6e-47	hypothetical protein MYCGRDRAFT_104725, partial [Zymoseptoria tritici IPO323] >gi|339471227|gb|EGP86323.1| hypothetical protein MYCGRDRAFT_104725 [Zymoseptoria tritici IPO323]	gi|398395777|ref|XM_003851299.1|	1068	0	Mycosphaerella graminicola IPO323 hypothetical protein (MYCGRDRAFT_104725) mRNA, partial cds	--	--	--	--	--	--	--	--	--	-	-	-	7	-	-
Unigene46264_All	636	0	0	0	0.79355	2.1251	12.6717	e_gw1.5.592.1	42422	NO	no	IPR001351	Ribosomal protein S3, C-terminal	ScanRegExp	PS00548	RIBOSOMAL_S3	8e-05	KOG3181	40S ribosomal protein S3	Translation, ribosomal structure and biogenesis	INFORMATION STORAGE AND PROCESSING	gi|398398591|ref|XP_003852753.1|	277.7	1e-73	hypothetical protein MYCGRDRAFT_42422 [Zymoseptoria tritici IPO323] >gi|339472634|gb|EGP87729.1| hypothetical protein MYCGRDRAFT_42422 [Zymoseptoria tritici IPO323]	gi|302406169|ref|XM_003000875.1|	252	2e-64	Verticillium albo-atrum VaMs.102 40S ribosomal protein S3, partial mRNA	sp|P05750|RS3_YEAST	166	2e-41	40S ribosomal protein S3 OS=Saccharomyces cerevisiae (strain ATCC 204508 / S288c) GN=RPS3 PE=1 SV=5	K02985	3e-52	203	act:ACLA_029000	small subunit ribosomal protein S3e	GO:0006412//translation	GO:0003735//structural constituent of ribosome;GO:0003723//RNA binding	GO:0015935//small ribosomal subunit	6	-	-
Unigene46266_All	616	0	0	0	5.71565	7.3137	31.934	estExt_Genewise1Plus.C_chr_22022	69026	NO	no	IPR001983	Translationally controlled tumor protein	ScanRegExp	PS01002	TCTP_1	8e-05	KOG1727	Microtubule-binding protein (translationally controlled tumor protein)	Cytoskeleton	CELLULAR PROCESSES AND SIGNALING	gi|398407387|ref|XP_003855159.1|	316.6	2e-85	microtubule/calcium-binding protein TCTP [Zymoseptoria tritici IPO323]	gi|398407386|ref|XM_003855111.1|	1181	0	Mycosphaerella graminicola IPO323 microtubule/calcium-binding protein TCTP (MYCGRDRAFT_69026) mRNA, complete cds	sp|Q7RYV5|TCTP_NEUCR	204	3e-53	Translationally-controlled tumor protein homolog OS=Neurospora crassa (strain ATCC 24698 / 74-OR23-1A / CBS 708.71 / DSM 1257 / FGSC 987) GN=NCU06464 PE=3 SV=1	--	--	--	--	--	-	-	-	7	-	-
Unigene46268_All	208	0	0	0.8313	1.66595	38.1211	205.813	NewTranscript	--	NO	no	--	--	--	--	--	--	--	--	--	--	gi|398395497|ref|XP_003851207.1|	124.4	6e-28	hypothetical protein MYCGRDRAFT_110142 [Zymoseptoria tritici IPO323] >gi|339471086|gb|EGP86183.1| hypothetical protein MYCGRDRAFT_110142 [Zymoseptoria tritici IPO323]	gi|398395496|ref|XM_003851159.1|	363	2e-98	Mycosphaerella graminicola IPO323 hypothetical protein (MYCGRDRAFT_110142) mRNA, complete cds	--	--	--	--	--	--	--	--	--	-	-	-	3	-	-
Unigene46269_All	242	0	0	0	2.75305	0.7447	8.5942	estExt_fgenesh1_pm.C_chr_80026	100869	NO	no	IPR007065	HPP	HMMPfam	PF04982	HPP	1e-13	KOG4229	Myosin VII, myosin IXB and related myosins	Cell motility	CELLULAR PROCESSES AND SIGNALING	gi|396495898|ref|XP_003844657.1|	105.1	4e-22	hypothetical protein LEMA_P023080.1 [Leptosphaeria maculans JN3] >gi|312221237|emb|CBY01178.1| hypothetical protein LEMA_P023080.1 [Leptosphaeria maculans JN3]	gi|396496114|ref|NW_003533877.1|	83.8	3e-14	Leptosphaeria maculans JN3 SuperContig_1_v2 >gi|312220192|emb|FP929138.1| Leptosphaeria maculans JN3 lm_SuperContig_1_v2 genomic supercontig, whole genome, isolate v23.1.3	sp|Q0UG91|MTND_PHANO	97.1	2e-21	1,2-dihydroxy-3-keto-5-methylthiopentene dioxygenase OS=Phaeosphaeria nodorum (strain SN15 / ATCC MYA-4574 / FGSC 10173) GN=ADI1 PE=3 SV=2	K08967	5e-21	98.2	pan:PODANSg5271	1,2-dihydroxy-3-keto-5-methylthiopentene dioxygenase [EC:1.13.11.53 1.13.11.54]	GO:0055114//oxidation-reduction process	GO:0010309//acireductone dioxygenase [iron(II)-requiring] activity	GO:0005634//nucleus	4	-	-
Unigene46276_All	244	0	0	0	0.36535	1.1078	8.5237	fgenesh1_pg.C_chr_1001392	89975	NO	no	IPR002891	Adenylylsulfate kinase	HMMTigr	TIGR00455	apsK	1.3e-111	KOG0635	Adenosine 5'-phosphosulfate kinase	Inorganic ion transport and metabolism	METABOLISM	gi|398410582|ref|XP_003856639.1|	84.7	5e-16	MGSUL6 APS kinase [Zymoseptoria tritici IPO323] >gi|339476524|gb|EGP91615.1| MGSUL6 APS kinase [Zymoseptoria tritici IPO323]	gi|398410581|ref|XM_003856591.1|	246	4e-63	Mycosphaerella graminicola IPO323 MGSUL6 APS kinase (MGSUL6) mRNA, complete cds	sp|Q9C2Y6|KAPS_SACPS	54.7	1e-08	Adenylyl-sulfate kinase OS=Saccharomyces pastorianus GN=MET14 PE=3 SV=1	K00860	1e-11	67	tml:GSTUM_00003745001	adenylylsulfate kinase [EC:2.7.1.25]	GO:0016310//phosphorylation;GO:0000103//sulfate assimilation;GO:0006555//methionine metabolic process	GO:0005524//ATP binding;GO:0004020//adenylylsulfate kinase activity	GO:0005622//intracellular	2	-	-
Unigene46277_All	242	0	0	0	1.26155	0.3723	2.5066	estExt_Genewise1.C_chr_20160	54663	NO	no	IPR005841	Phosphoglucomutase/phosphomannomutase	ScanRegExp	PS00710	PGM_PMM	8e-05	KOG0625	Phosphoglucomutase	Carbohydrate transport and metabolism	METABOLISM	gi|398408657|ref|XP_003855794.1|	172.6	2e-42	hypothetical protein MYCGRDRAFT_54663 [Zymoseptoria tritici IPO323] >gi|339475678|gb|EGP90770.1| hypothetical protein MYCGRDRAFT_54663 [Zymoseptoria tritici IPO323]	gi|396459632|ref|XM_003834381.1|	95.6	8e-18	Leptosphaeria maculans JN3 similar to phosphoglucomutase (LEMA_P060980.1) mRNA, complete cds	sp|Q9P931|PGM_EMENI	126	4e-30	Phosphoglucomutase OS=Emericella nidulans (strain FGSC A4 / ATCC 38163 / CBS 112.46 / NRRL 194 / M139) GN=pgmB PE=3 SV=2	K01835	2e-36	149	pte:PTT_11268	phosphoglucomutase [EC:5.4.2.2]	GO:0019388//galactose catabolic process;GO:0005978//glycogen biosynthetic process;GO:0006006//glucose metabolic process;GO:0005992//trehalose biosynthetic process	GO:0000287//magnesium ion binding;GO:0004614//phosphoglucomutase activity	GO:0005829//cytosol	4	-	-
Unigene46279_All	243	0	0	0	2.20525	2.2248	11.4117	estExt_Genewise1Plus.C_chr_40023	70588	NO	no	IPR001431	Insulinase-like	ScanRegExp	PS00143	INSULINASE	8e-05	KOG0960	Mitochondrial processing peptidase, beta subunit, and related enzymes (insulinase superfamily)	Posttranslational modification, protein turnover, chaperones	CELLULAR PROCESSES AND SIGNALING	gi|398398674|ref|XP_003852794.1|	163.7	9e-40	hypothetical protein MYCGRDRAFT_70588 [Zymoseptoria tritici IPO323] >gi|339472676|gb|EGP87770.1| hypothetical protein MYCGRDRAFT_70588 [Zymoseptoria tritici IPO323]	gi|347003384|gb|CP003013.1|	147	3e-33	Thielavia terrestris NRRL 8126 chromosome 5, complete sequence	sp|P11913|MPPB_NEUCR	115	5e-27	Mitochondrial-processing peptidase subunit beta OS=Neurospora crassa (strain ATCC 24698 / 74-OR23-1A / CBS 708.71 / DSM 1257 / FGSC 987) GN=pep PE=1 SV=1	K01412	6e-31	131	cpw:CPC735_010190	mitochondrial processing peptidase [EC:3.4.24.64]	GO:0006627//protein processing involved in protein targeting to mitochondrion;GO:0006508//proteolysis	GO:0008270//zinc ion binding;GO:0004222//metalloendopeptidase activity	GO:0017087//mitochondrial processing peptidase complex	8	-	-
Unigene46282_All	237	0	0	0	0.17395	0.7604	5.4847	estExt_fgenesh1_pg.C_chr_11664	107781	NO	no	IPR001849	Pleckstrin-like	ProfileScan	PS50003	PH_DOMAIN	7.808	KOG4475	FOG: Immunoglobin and related proteins	General function prediction only	POORLY CHARACTERIZED	gi|398410929|ref|XP_003856811.1|	153.7	1e-36	hypothetical protein MYCGRDRAFT_107781 [Zymoseptoria tritici IPO323] >gi|339476696|gb|EGP91787.1| hypothetical protein MYCGRDRAFT_107781 [Zymoseptoria tritici IPO323]	gi|398410928|ref|XM_003856763.1|	470	1e-130	Mycosphaerella graminicola IPO323 hypothetical protein (MYCGRDRAFT_107781) mRNA, complete cds	--	--	--	--	--	--	--	--	--	-	GO:0005543//phospholipid binding	-	2	-	-
Unigene46283_All	205	0	0	0	1.47295	2.6372	10.9908	estExt_fgenesh1_pm.C_chr_60107	100450	NO	no	--	--	--	--	--	--	KOG4297	C-type lectin	Signal transduction mechanisms	CELLULAR PROCESSES AND SIGNALING	gi|398396890|ref|XP_003851903.1|	60.5	1e-08	hypothetical protein MYCGRDRAFT_100450 [Zymoseptoria tritici IPO323] >gi|339471783|gb|EGP86879.1| hypothetical protein MYCGRDRAFT_100450 [Zymoseptoria tritici IPO323]	gi|398396889|ref|XM_003851855.1|	406	1e-111	Mycosphaerella graminicola IPO323 hypothetical protein (MYCGRDRAFT_100450) mRNA, complete cds	--	--	--	--	--	--	--	--	--	-	-	-	8	-	-
Unigene46285_All	237	0	0	0	11.0902	3.4217	8.7755	estExt_fgenesh1_kg.C_chr_90133	105747	NO	no	IPR000051	SAM (and some other nucleotide) binding motif	ProfileScan	PS50193	SAM_BIND	11.051	KOG1541	Predicted protein carboxyl methylase	General function prediction only	POORLY CHARACTERIZED	gi|398392409|ref|XP_003849664.1|	64.3	8e-10	hypothetical protein MYCGRDRAFT_105747 [Zymoseptoria tritici IPO323] >gi|339469541|gb|EGP84640.1| hypothetical protein MYCGRDRAFT_105747 [Zymoseptoria tritici IPO323]	gi|398392408|ref|XM_003849616.1|	238	9e-61	Mycosphaerella graminicola IPO323 hypothetical protein (MYCGRDRAFT_105747) mRNA, complete cds	--	--	--	--	--	--	--	--	--	-	-	-	5	-	-
Unigene46288_All	206	0	0	0	2.2824	3.9366	2.9447	estExt_Genewise1.C_chr_60251	59682	NO	no	IPR001763	Rhodanese-like	ProfileScan	PS50206	RHODANESE_3	16.189	KOG3772	M-phase inducer phosphatase	Cell cycle control, cell division, chromosome partitioning	METABOLISM	--	--	--	--	gi|398395827|ref|XM_003851324.1|	408	1e-112	Mycosphaerella graminicola IPO323 putative cdc25-like protein tyrosine phosphatase (MgCDC25) mRNA, complete cds	--	--	--	--	--	--	--	--	--	-	-	-	9	-	-
Unigene46289_All	206	0	0	0	1.03305	0.8748	5.8894	estExt_fgenesh1_kg.C_chr_10163	102121	NO	no	IPR003527	MAP kinase	ScanRegExp	PS01351	MAPK	8e-05	KOG0660	Mitogen-activated protein kinase	Signal transduction mechanisms	CELLULAR PROCESSES AND SIGNALING	gi|398409100|ref|XP_003856015.1|	146.7	1e-34	mitogen-activated protein kinase [Zymoseptoria tritici IPO323] >gi|339475900|gb|EGP90991.1| mitogen-activated protein kinase [Zymoseptoria tritici IPO323]	gi|398409099|ref|XM_003855967.1|	408	1e-112	Mycosphaerella graminicola IPO323 mitogen-activated protein kinase (MgSlt2) mRNA, complete cds	sp|Q92398|SPM1_SCHPO	94	2e-20	Mitogen-activated protein kinase spm1 OS=Schizosaccharomyces pombe (strain 972 / ATCC 24843) GN=spm1 PE=1 SV=1	K04464	2e-29	126	pno:SNOG_05764	mitogen-activated protein kinase 7 [EC:2.7.11.24]	GO:0000165//MAPK cascade;GO:0006468//protein phosphorylation	GO:0004707//MAP kinase activity;GO:0008026//ATP-dependent helicase activity;GO:0003723//RNA binding;GO:0005524//ATP binding	-	4	-	-
Unigene46296_All	206	0	0	0	2.26615	2.187	6.7307	estExt_Genewise1.C_chr_70592	60824	NO	no	IPR000345	Cytochrome c heme-binding site	ScanRegExp	PS00190	CYTOCHROME_C	NA	KOG3052	Cytochrome c1	Energy production and conversion	METABOLISM	gi|398394481|ref|XP_003850699.1|	147.9	5e-35	cytochrome c1 [Zymoseptoria tritici IPO323]	gi|398394480|ref|XM_003850651.1|	408	1e-112	Mycosphaerella graminicola IPO323 cytochrome c1 (MYCGRDRAFT_60824) mRNA, complete cds	sp|P07142|CY1_NEUCR	130	3e-31	Cytochrome c1, heme protein, mitochondrial OS=Neurospora crassa (strain ATCC 24698 / 74-OR23-1A / CBS 708.71 / DSM 1257 / FGSC 987) GN=cyt-1 PE=2 SV=1	K00413	7e-34	140	pno:SNOG_03340	ubiquinol-cytochrome c reductase cytochrome c1 subunit	-	GO:0005506//iron ion binding;GO:0020037//heme binding;GO:0005524//ATP binding;GO:0045153//electron transporter, transferring electrons within CoQH2-cytochrome c reductase complex activity	GO:0005750//mitochondrial respiratory chain complex III	8	-	-
Unigene46300_All	256	0	0	0	4.9182	8.7993	15.9099	estExt_fgenesh1_kg.C_chr_10806	102725	NO	no	IPR004827	Basic-leucine zipper (bZIP) transcription factor	ScanRegExp	PS00036	BZIP_BASIC	8e-05	KOG0837	Transcriptional activator of the JUN family	Transcription	INFORMATION STORAGE AND PROCESSING	--	--	--	--	gi|398410371|ref|XM_003856491.1|	507	1e-142	Mycosphaerella graminicola IPO323 hypothetical protein (MYCGRDRAFT_102725) mRNA, complete cds	--	--	--	--	--	--	--	--	--	-	-	-	5	-	-
Unigene46302_All	254	0	0	0	6.2856	2.8379	2.047	NewTranscript	--	NO	no	--	--	--	--	--	--	--	--	--	--	--	--	--	--	--	--	--	--	--	--	--	--	--	--	--	--	--	-	-	-	10	-	-
Unigene46303_All	254	0	0	0	1.32465	1.0642	5.7999	estExt_Genewise1Plus.C_chr_40702	71048	NO	no	IPR008183	Aldose 1-epimerase	HMMPfam	PF01263	Aldose_epim	2.8e-38	KOG1594	Uncharacterized enzymes related to aldose 1-epimerase	Carbohydrate transport and metabolism	METABOLISM	gi|398403953|ref|XP_003853443.1|	169.1	2e-41	hypothetical protein MYCGRDRAFT_71048 [Zymoseptoria tritici IPO323] >gi|339473325|gb|EGP88419.1| hypothetical protein MYCGRDRAFT_71048 [Zymoseptoria tritici IPO323]	gi|398403952|ref|XM_003853395.1|	504	1e-140	Mycosphaerella graminicola IPO323 hypothetical protein (MYCGRDRAFT_71048) mRNA, complete cds	--	--	--	--	K01792	9e-26	114	pte:PTT_09598	glucose-6-phosphate 1-epimerase [EC:5.1.3.15]	GO:0005975//carbohydrate metabolic process	GO:0030246//carbohydrate binding;GO:0016853//isomerase activity	-	4	-	-
Unigene46304_All	247	0	0	0	1.696	0.3648	3.1576	gw1.11.538.1	19375	NO	no	--	--	--	--	--	--	--	--	--	--	gi|398390091|ref|XP_003848506.1|	70.5	1e-11	hypothetical protein MYCGRDRAFT_19375, partial [Zymoseptoria tritici IPO323] >gi|339468381|gb|EGP83482.1| hypothetical protein MYCGRDRAFT_19375 [Zymoseptoria tritici IPO323]	gi|398390090|ref|XM_003848458.1|	196	3e-48	Mycosphaerella graminicola IPO323 hypothetical protein (MYCGRDRAFT_19375) mRNA, partial cds	--	--	--	--	--	--	--	--	--	-	-	-	4	-	-
Unigene46306_All	245	0	0	0	2.32395	0.7355	2.8296	estExt_Genewise1Plus.C_chr_20445	67933	NO	no	IPR000172	Glucose-methanol-choline oxidoreductase	ScanRegExp	PS00624	GMC_OXRED_2	8e-05	KOG1238	Glucose dehydrogenase/choline dehydrogenase/mandelonitrile lyase (GMC oxidoreductase family)	General function prediction only	POORLY CHARACTERIZED	gi|398406665|ref|XP_003854798.1|	172.6	2e-42	hypothetical protein MYCGRDRAFT_67933 [Zymoseptoria tritici IPO323] >gi|339474682|gb|EGP89774.1| hypothetical protein MYCGRDRAFT_67933 [Zymoseptoria tritici IPO323]	gi|398406664|ref|XM_003854750.1|	486	1e-135	Mycosphaerella graminicola IPO323 hypothetical protein (MYCGRDRAFT_67933) mRNA, complete cds	--	--	--	--	--	--	--	--	--	GO:0055114//oxidation-reduction process;GO:0006066//alcohol metabolic process	GO:0050660//flavin adenine dinucleotide binding;GO:0008812//choline dehydrogenase activity	-	4	-	-
Unigene46314_All	248	0	0	0	0.6919	2.1799	18.1702	fgenesh1_pm.C_chr_1000545	83835	NO	yes	IPR001023	Heat shock protein Hsp70	ScanRegExp	PS01036	HSP70_3	8e-05	KOG0100	Molecular chaperones GRP78/BiP/KAR2, HSP70 superfamily	Posttranslational modification, protein turnover, chaperones	CELLULAR PROCESSES AND SIGNALING	gi|398411974|ref|XP_003857319.1|	174.1	7e-43	immunoglobulin heavy chain-binding protein, KAR2 [Zymoseptoria tritici IPO323] >gi|339477204|gb|EGP92295.1| immunoglobulin heavy chain-binding protein, KAR2 [Zymoseptoria tritici IPO323]	gi|398411973|ref|XM_003857271.1|	492	1e-137	Mycosphaerella graminicola IPO323 immunoglobulin heavy chain-binding protein, KAR2 (MgKAR2) mRNA, complete cds	sp|P78695|GRP78_NEUCR	136	3e-33	78 kDa glucose-regulated protein homolog OS=Neurospora crassa (strain ATCC 24698 / 74-OR23-1A / CBS 708.71 / DSM 1257 / FGSC 987) GN=grp78 PE=3 SV=3	K09490	9e-34	140	pte:PTT_13087	heat shock 70kDa protein 5	GO:0030433//ER-associated protein catabolic process;GO:0000742//karyogamy involved in conjugation with cellular fusion;GO:0006200//ATP catabolic process;GO:0006986//response to unfolded protein;GO:0031204//posttranslational protein targeting to membrane, translocation;GO:0006616//SRP-dependent cotranslational protein targeting to membrane, translocation	GO:0051082//unfolded protein binding;GO:0016887//ATPase activity;GO:0005524//ATP binding	GO:0034099//luminal surveillance complex	6	9	-
Unigene46316_All	249	0	0	0	4.34045	6.5136	6.6125	NewTranscript	--	NO	no	--	--	--	--	--	--	--	--	--	--	--	--	--	--	--	--	--	--	--	--	--	--	--	--	--	--	--	-	-	-	10	-	-
Unigene46320_All	224	0.19945	0	0	1.13405	0	5.0293	NewTranscript	--	NO	no	--	--	--	--	--	--	--	--	--	--	--	--	--	--	--	--	--	--	--	--	--	--	--	--	--	--	--	-	-	-	4	-	-
Unigene46321_All	223	0	0	0	4.14175	1.6162	26.4248	estExt_Genewise1Plus.C_chr_51134	72449	NO	no	IPR001023	Heat shock protein Hsp70	ScanRegExp	PS01036	HSP70_3	8e-05	KOG0101	Molecular chaperones HSP70/HSC70, HSP70 superfamily	Posttranslational modification, protein turnover, chaperones	CELLULAR PROCESSES AND SIGNALING	gi|398398113|ref|XP_003852514.1|	151	6e-36	Hsp70 family protein [Zymoseptoria tritici IPO323]	gi|398398112|ref|XM_003852466.1|	442	1e-122	Mycosphaerella graminicola IPO323 Hsp70 family protein (MYCGRDRAFT_72449) mRNA, complete cds	sp|P87222|HSP75_CANAW	123	3e-29	Heat shock protein SSB1 OS=Candida albicans (strain WO-1) GN=SSB1 PE=1 SV=2	K03283	2e-34	142	pan:PODANSg09511	heat shock 70kDa protein 1/8	GO:0006950//response to stress	GO:0005524//ATP binding	-	8	-	-
Unigene46324_All	223	0	0	0	1.95365	0.4041	5.0518	estExt_Genewise1Plus.C_chr_60669	73109	YES	yes	--	--	--	--	--	--	--	--	--	--	gi|398396062|ref|XP_003851489.1|	157.9	5e-38	hypothetical protein MYCGRDRAFT_73109 [Zymoseptoria tritici IPO323] >gi|339471369|gb|EGP86465.1| hypothetical protein MYCGRDRAFT_73109 [Zymoseptoria tritici IPO323]	gi|398396061|ref|XM_003851441.1|	442	1e-122	Mycosphaerella graminicola IPO323 hypothetical protein (MYCGRDRAFT_73109) mRNA, complete cds	--	--	--	--	--	--	--	--	--	-	-	-	4	8	4
Unigene46325_All	226	0	0	0	5.52655	5.183	24.1569	estExt_fgenesh1_pm.C_chr_50161	100205	NO	no	IPR001683	Phox-like	ProfileScan	PS50195	PX	15.141	KOG2273	Membrane coat complex Retromer, subunit VPS5/SNX1, Sorting nexins, and related PX domain-containing proteins	Intracellular trafficking, secretion, and vesicular transport	CELLULAR PROCESSES AND SIGNALING	--	--	--	--	--	--	--	--	--	--	--	--	--	--	--	--	--	-	-	-	7	-	-
Unigene46326_All	226	0	0	0	0.94165	0	4.6013	fgenesh1_pg.C_chr_3000209	91499	NO	no	IPR002925	Dienelactone hydrolase	HMMPfam	PF01738	DLH	7.4e-08	KOG3043	Predicted hydrolase related to dienelactone hydrolase	General function prediction only	POORLY CHARACTERIZED	gi|398406160|ref|XP_003854546.1|	146.7	1e-34	hypothetical protein MYCGRDRAFT_91499 [Zymoseptoria tritici IPO323] >gi|339474429|gb|EGP89522.1| hypothetical protein MYCGRDRAFT_91499 [Zymoseptoria tritici IPO323]	gi|398406159|ref|XM_003854498.1|	448	1e-124	Mycosphaerella graminicola IPO323 hypothetical protein (MYCGRDRAFT_91499) mRNA, complete cds	--	--	--	--	--	--	--	--	--	-	GO:0016787//hydrolase activity	-	4	-	-
Unigene46331_All	220	0	0	0	12.4331	3.2765	21.2706	estExt_fgenesh1_kg.C_chr_110212	106219	YES	yes	IPR004886	Glycolipid anchored surface protein GAS1	HMMPfam	PF03198	GAS1	3.4e-191	--	--	--	--	--	--	--	--	gi|398390142|ref|XM_003848484.1|	436	1e-120	Mycosphaerella graminicola IPO323 1,3-beta-glucanosyltransferase putative (MYCGRDRAFT_106219) mRNA, complete cds	--	--	--	--	--	--	--	--	--	-	-	-	5	6	10
Unigene46333_All	220	0	0	0	1.15465	2.0478	5.1207	e_gw1.4.1406.1	41212	NO	no	IPR008733	Peroxisomal biogenesis factor 11	HMMPfam	PF05648	PEX11	1.1e-38	KOG4186	Peroxisomal biogenesis protein (peroxin)	Intracellular trafficking, secretion, and vesicular transport	CELLULAR PROCESSES AND SIGNALING	gi|398403661|ref|XP_003853297.1|	145.2	3e-34	hypothetical protein MYCGRDRAFT_41212 [Zymoseptoria tritici IPO323] >gi|339473179|gb|EGP88273.1| hypothetical protein MYCGRDRAFT_41212 [Zymoseptoria tritici IPO323]	gi|398403660|ref|XM_003853249.1|	436	1e-120	Mycosphaerella graminicola IPO323 hypothetical protein (MYCGRDRAFT_41212) mRNA, complete cds	--	--	--	--	K13352	5e-11	65.1	ssl:SS1G_02409	peroxin-11B	GO:0016559//peroxisome fission	-	GO:0005779//integral to peroxisomal membrane	6	-	-
Unigene46334_All	219	0	0	0	0	1.6457	5.1441	fgenesh1_pg.C_chr_1001259	89842	YES	yes	--	--	--	--	--	--	--	--	--	--	gi|398410425|ref|XP_003856564.1|	89.7	1e-17	hypothetical protein MYCGRDRAFT_89842 [Zymoseptoria tritici IPO323] >gi|339476449|gb|EGP91540.1| hypothetical protein MYCGRDRAFT_89842 [Zymoseptoria tritici IPO323]	gi|83582881|gb|AC167927.2|	204	1e-50	Zymoseptoria tritici clone JGIBBWB-9H22, complete sequence	--	--	--	--	--	--	--	--	--	-	-	-	6	8	5
Unigene46335_All	219	0	0	0	1.0023	0.8229	6.3312	e_gw1.1.3955.1	31474	NO	no	--	--	--	--	--	--	--	--	--	--	gi|398411300|ref|XP_003856991.1|	102.8	2e-21	hypothetical protein MYCGRDRAFT_31474, partial [Zymoseptoria tritici IPO323] >gi|339476876|gb|EGP91967.1| hypothetical protein MYCGRDRAFT_31474 [Zymoseptoria tritici IPO323]	gi|398411299|ref|XM_003856943.1|	283	2e-74	Mycosphaerella graminicola IPO323 hypothetical protein (MYCGRDRAFT_31474) mRNA, partial cds	--	--	--	--	--	--	--	--	--	-	-	-	4	-	-
Unigene46343_All	231	0	0	0	1.606	3.1205	3.3763	estExt_fgenesh1_pm.C_chr_60335	100614	NO	no	--	--	--	--	--	--	--	--	--	--	gi|398396380|ref|XP_003851648.1|	119.4	2e-26	hypothetical protein MYCGRDRAFT_100614 [Zymoseptoria tritici IPO323] >gi|339471528|gb|EGP86624.1| hypothetical protein MYCGRDRAFT_100614 [Zymoseptoria tritici IPO323]	gi|347005580|gb|CP003002.1|	56	7e-06	Myceliophthora thermophila ATCC 42464 chromosome 1, complete sequence	sp|A4R8N4|PAN1_MAGO7	58.9	8e-10	Actin cytoskeleton-regulatory complex protein PAN1 OS=Magnaporthe oryzae (strain 70-15 / ATCC MYA-4617 / FGSC 8958) GN=PAN1 PE=3 SV=2	K11422	4e-10	62	cci:CC1G_15535	histone-lysine N-methyltransferase SETD1 [EC:2.1.1.43]	GO:0005975//carbohydrate metabolic process	GO:0043169//cation binding;GO:0003824//catalytic activity	-	9	-	-
Unigene46345_All	232	0	0	0	1.5991	1.5535	4.4823	fgenesh1_kg.C_chr_3000012	79738	NO	no	--	--	--	--	--	--	--	--	--	--	gi|398406418|ref|XP_003854675.1|	142.9	1e-33	hypothetical protein MYCGRDRAFT_79738 [Zymoseptoria tritici IPO323] >gi|339474558|gb|EGP89651.1| hypothetical protein MYCGRDRAFT_79738 [Zymoseptoria tritici IPO323]	gi|398406417|ref|XM_003854627.1|	460	1e-127	Mycosphaerella graminicola IPO323 hypothetical protein (MYCGRDRAFT_79738) mRNA, complete cds	--	--	--	--	--	--	--	--	--	-	-	-	9	-	-
Unigene46347_All	235	0	0	0	2.17615	1.9171	13.644	estExt_fgenesh1_kg.C_chr_40275	104234	NO	no	--	--	--	--	--	--	KOG1046	Puromycin-sensitive aminopeptidase and related aminopeptidases	Amino acid transport and metabolism	METABOLISM	--	--	--	--	gi|398403750|ref|XM_003853294.1|	466	1e-129	Mycosphaerella graminicola IPO323 hypothetical protein (MYCGRDRAFT_104234) mRNA, partial cds	--	--	--	--	--	--	--	--	--	-	-	-	8	-	-
Unigene46348_All	233	0	0	0	0.53075	0.3867	3.3473	estExt_fgenesh1_pm.C_chr_50146	100193	NO	no	IPR001412	Aminoacyl-tRNA synthetase, class I	ScanRegExp	PS00178	AA_TRNA_LIGASE_I	8e-05	KOG0432	Valyl-tRNA synthetase	Translation, ribosomal structure and biogenesis	INFORMATION STORAGE AND PROCESSING	gi|398397421|ref|XP_003852168.1|	157.1	9e-38	valine--tRNA ligase [Zymoseptoria tritici IPO323]	gi|398397420|ref|XM_003852120.1|	462	1e-128	Mycosphaerella graminicola IPO323 valine--tRNA ligase (MYCGRDRAFT_100193) mRNA, complete cds	sp|P07806|SYV_YEAST	96.3	4e-21	Valine--tRNA ligase, mitochondrial OS=Saccharomyces cerevisiae (strain ATCC 204508 / S288c) GN=VAS1 PE=1 SV=2	K01873	4e-29	125	bfu:BC1G_16290	valyl-tRNA synthetase [EC:6.1.1.9]	GO:0006438//valyl-tRNA aminoacylation;GO:0006450//regulation of translational fidelity	GO:0004832//valine-tRNA ligase activity;GO:0002161//aminoacyl-tRNA editing activity;GO:0005524//ATP binding	GO:0005737//cytoplasm	4	-	-
Unigene46349_All	234	0	0	0	1.657	1.1552	1.111	estExt_fgenesh1_pg.C_chr_60216	109813	NO	no	--	--	--	--	--	--	KOG4760	Uncharacterized conserved protein	Function unknown	POORLY CHARACTERIZED	gi|398395972|ref|XP_003851444.1|	109	2e-23	hypothetical protein MYCGRDRAFT_109813 [Zymoseptoria tritici IPO323] >gi|339471324|gb|EGP86420.1| hypothetical protein MYCGRDRAFT_109813 [Zymoseptoria tritici IPO323]	gi|398395971|ref|XM_003851396.1|	319	3e-85	Mycosphaerella graminicola IPO323 hypothetical protein (MYCGRDRAFT_109813) mRNA, complete cds	--	--	--	--	--	--	--	--	--	-	-	-	9	-	-
Unigene46352_All	228	0	0	0.3792	1.3096	0.3952	4.1809	estExt_Genewise1Plus.C_chr_30868	69748	NO	no	IPR002490	V-type ATPase, 116 kDa subunit	HMMPfam	PF01496	V_ATPase_I	0	KOG2189	Vacuolar H+-ATPase V0 sector, subunit a	Energy production and conversion	METABOLISM	gi|398404670|ref|XP_003853801.1|	159.5	1e-38	hypothetical protein MYCGRDRAFT_69748 [Zymoseptoria tritici IPO323] >gi|339473684|gb|EGP88777.1| hypothetical protein MYCGRDRAFT_69748 [Zymoseptoria tritici IPO323]	gi|189190797|ref|XM_001931703.1|	163	4e-38	Pyrenophora tritici-repentis Pt-1C-BFP vacuolar ATP synthase 98 kDa subunit, mRNA	sp|Q01290|VPH1_NEUCR	94.7	1e-20	V-type proton ATPase subunit a OS=Neurospora crassa (strain ATCC 24698 / 74-OR23-1A / CBS 708.71 / DSM 1257 / FGSC 987) GN=vph-1 PE=3 SV=1	K02154	2e-27	119	pte:PTT_18920	V-type H+-transporting ATPase subunit I [EC:3.6.3.14]	GO:0006797//polyphosphate metabolic process;GO:0006461//protein complex assembly;GO:0007035//vacuolar acidification;GO:0015991//ATP hydrolysis coupled proton transport	GO:0046961//proton-transporting ATPase activity, rotational mechanism;GO:0005525//GTP binding	GO:0000329//fungal-type vacuole membrane;GO:0000220//vacuolar proton-transporting V-type ATPase, V0 domain	4	-	-
Unigene46353_All	228	0	0	0	1.8667	1.976	5.3211	fgenesh1_pg.C_chr_1000684	89267	NO	no	IPR007087	Zn-finger, C2H2 type	ScanRegExp	PS00028	ZINC_FINGER_C2H2_1	NA	KOG1721	FOG: Zn-finger	General function prediction only	POORLY CHARACTERIZED	gi|398409494|ref|XP_003856212.1|	159.1	2e-38	zinc finger protein [Zymoseptoria tritici IPO323] >gi|339476097|gb|EGP91188.1| zinc finger protein [Zymoseptoria tritici IPO323]	gi|398409493|ref|XM_003856164.1|	452	1e-125	Mycosphaerella graminicola IPO323 zinc finger protein (MYCGRDRAFT_89267) mRNA, complete cds	--	--	--	--	--	--	--	--	--	-	GO:0008270//zinc ion binding;GO:0003676//nucleic acid binding	GO:0005622//intracellular	9	-	-
Unigene46355_All	229	0	0	0	2.60785	3.5412	14.0015	estExt_fgenesh1_kg.C_chr_100007	105826	YES	yes	--	--	--	--	--	--	--	--	--	--	gi|398391558|ref|XP_003849239.1|	53.1	1e-06	hypothetical protein MYCGRDRAFT_105826 [Zymoseptoria tritici IPO323] >gi|339469115|gb|EGP84215.1| hypothetical protein MYCGRDRAFT_105826 [Zymoseptoria tritici IPO323]	gi|398391557|ref|XM_003849191.1|	347	1e-93	Mycosphaerella graminicola IPO323 hypothetical protein (MYCGRDRAFT_105826) mRNA, complete cds	--	--	--	--	--	--	--	--	--	-	-	-	8	10	10
Unigene46364_All	229	0	0	0	0	1.9673	5.6763	(fgenesh1_pm.C_chr_7000100-estExt_Genewise1Plus.C_chr_70367)	--	NO	no	--	--	--	--	--	--	--	--	--	--	gi|398394365|ref|XP_003850641.1|	80.5	1e-14	hypothetical protein MYCGRDRAFT_86787 [Zymoseptoria tritici IPO323] >gi|339470520|gb|EGP85617.1| hypothetical protein MYCGRDRAFT_86787 [Zymoseptoria tritici IPO323]	gi|398394364|ref|XM_003850593.1|	242	5e-62	Mycosphaerella graminicola IPO323 hypothetical protein (MYCGRDRAFT_86787) mRNA, complete cds	--	--	--	--	--	--	--	--	--	-	-	GO:0016021//integral to membrane;GO:0009279//cell outer membrane	6	-	-
Unigene46365_All	229	0	0	0	1.27465	0	5.6763	estExt_fgenesh1_pg.C_chr_70449	110289	YES	yes	IPR000111	Glycoside hydrolase, clan GH-D	HMMPfam	PF02065	Melibiase	3e-210	--	--	--	--	gi|398395145|ref|XP_003851031.1|	156	2e-37	glycoside hydrolase [Zymoseptoria tritici IPO323] >gi|339470910|gb|EGP86007.1| glycoside hydrolase [Zymoseptoria tritici IPO323]	gi|398395144|ref|XM_003850983.1|	454	1e-126	Mycosphaerella graminicola IPO323 glycoside hydrolase (GHY) mRNA, complete cds	sp|Q0CVH2|AGALC_ASPTN	114	1e-26	Probable alpha-galactosidase C OS=Aspergillus terreus (strain NIH 2624 / FGSC A1156) GN=aglC PE=3 SV=1	K07407	3e-26	115	fgr:FG00068.1	alpha-galactosidase [EC:3.2.1.22]	GO:0000272//polysaccharide catabolic process	GO:0052692//raffinose alpha-galactosidase activity	GO:0005576//extracellular region	4	8	4
Unigene46369_All	297	0	0	0	1.178	0.9101	4.6684	estExt_fgenesh1_kg.C_chr_120169	106395	NO	no	IPR006276	5-methyltetrahydropteroyltriglutamate--homocysteine S-methyltransferase	HMMTigr	TIGR01371	met_syn_B12ind	0	KOG2263	Methionine synthase II (cobalamin-independent)	Amino acid transport and metabolism	METABOLISM	gi|398389078|ref|XP_003848000.1|	178.7	2e-44	hypothetical protein MYCGRDRAFT_106395 [Zymoseptoria tritici IPO323] >gi|339467874|gb|EGP82976.1| hypothetical protein MYCGRDRAFT_106395 [Zymoseptoria tritici IPO323]	gi|6969601|gb|AF226997.1|	226	4e-57	Cladosporium fulvum methionine synthase gene, complete cds	sp|P82610|METE_CANAL	117	2e-27	5-methyltetrahydropteroyltriglutamate--homocysteine methyltransferase OS=Candida albicans (strain SC5314 / ATCC MYA-2876) GN=MET6 PE=1 SV=2	K00549	1e-39	160	afv:AFLA_112470	5-methyltetrahydropteroyltriglutamate--homocysteine methyltransferase [EC:2.1.1.14]	GO:0009086//methionine biosynthetic process;GO:0032259//methylation	GO:0008270//zinc ion binding;GO:0003871//5-methyltetrahydropteroyltriglutamate-homocysteine S-methyltransferase activity	GO:0005737//cytoplasm	4	-	-
Unigene46371_All	293	0	0	0	0.28135	3.6903	43.7726	estExt_fgenesh1_pg.C_chr_20189	107904	YES	yes	--	--	--	--	--	--	--	--	--	--	gi|398408507|ref|XP_003855719.1|	208	4e-53	hypothetical protein MYCGRDRAFT_107904 [Zymoseptoria tritici IPO323] >gi|339475603|gb|EGP90695.1| hypothetical protein MYCGRDRAFT_107904 [Zymoseptoria tritici IPO323]	gi|398408506|ref|XM_003855671.1|	581	1e-164	Mycosphaerella graminicola IPO323 hypothetical protein (MYCGRDRAFT_107904) mRNA, complete cds	--	--	--	--	--	--	--	--	--	-	-	-	3	9	7
Unigene46372_All	295	0	0	0	0.84975	0.6109	7.0501	estExt_fgenesh1_kg.C_chr_11090	102990	NO	no	IPR001576	Phosphoglycerate kinase	ScanRegExp	PS00111	PGLYCERATE_KINASE	8e-05	KOG1367	3-phosphoglycerate kinase	Carbohydrate transport and metabolism	METABOLISM	gi|398410951|ref|XP_003856822.1|	200.3	9e-51	phosphoglycerate kinase [Zymoseptoria tritici IPO323] >gi|339476707|gb|EGP91798.1| phosphoglycerate kinase [Zymoseptoria tritici IPO323]	gi|398410950|ref|XM_003856774.1|	585	1e-165	Mycosphaerella graminicola IPO323 phosphoglycerate kinase (PGK1) mRNA, complete cds	sp|P24590|PGK_TRIVI	150	2e-37	Phosphoglycerate kinase OS=Trichoderma viride GN=pgk1 PE=3 SV=2	K00927	3e-39	158	pno:SNOG_07136	phosphoglycerate kinase [EC:2.7.2.3]	GO:0006096//glycolysis;GO:0016310//phosphorylation	GO:0004618//phosphoglycerate kinase activity	GO:0005737//cytoplasm	4	-	-
Unigene46376_All	303	0	0	0	4.7139	6.2449	41.756	estExt_fgenesh1_kg.C_chr_90026	105646	NO	no	IPR005756	Ribosomal protein L26, eukaryotic and archaeal form	HMMTigr	TIGR01080	rplX_A_E	3.1e-63	KOG3401	60S ribosomal protein L26	Translation, ribosomal structure and biogenesis	INFORMATION STORAGE AND PROCESSING	gi|398392739|ref|XP_003849829.1|	194.9	3e-49	60S ribosomal protein L26 [Zymoseptoria tritici IPO323]	gi|398392738|ref|XM_003849781.1|	601	1e-170	Mycosphaerella graminicola IPO323 60S ribosomal protein L26 (MYCGRDRAFT_105646) mRNA, complete cds	sp|P78946|RL26_SCHPO	144	1e-35	60S ribosomal protein L26 OS=Schizosaccharomyces pombe (strain 972 / ATCC 24843) GN=rpl26 PE=2 SV=1	K02898	4e-45	178	tve:TRV_03415	large subunit ribosomal protein L26e	GO:0006412//translation	GO:0003735//structural constituent of ribosome	GO:0015934//large ribosomal subunit	7	-	-
Unigene46377_All	302	0	0	0	0	0.8951	8.8954	estExt_fgenesh1_kg.C_chr_60193	104867	YES	yes	--	--	--	--	--	--	--	--	--	--	gi|398396088|ref|XP_003851502.1|	73.2	1e-12	hypothetical protein MYCGRDRAFT_104867 [Zymoseptoria tritici IPO323] >gi|339471382|gb|EGP86478.1| hypothetical protein MYCGRDRAFT_104867 [Zymoseptoria tritici IPO323]	gi|398396087|ref|XM_003851454.1|	394	1e-108	Mycosphaerella graminicola IPO323 hypothetical protein (MYCGRDRAFT_104867) mRNA, complete cds	--	--	--	--	--	--	--	--	--	-	-	-	2	3	4
Unigene46378_All	302	0	0	0.5725	0.1476	1.1934	16.069	NewTranscript	--	NO	no	--	--	--	--	--	--	--	--	--	--	--	--	--	--	--	--	--	--	--	--	--	--	--	--	--	--	--	-	-	-	2	-	-
Unigene46379_All	302	0	0	0	5.70375	2.6852	3.4434	estExt_fgenesh1_kg.C_chr_90078	105694	NO	no	--	--	--	--	--	--	--	--	--	--	gi|398392609|ref|XP_003849764.1|	214.9	3e-55	hypothetical protein MYCGRDRAFT_105694, partial [Zymoseptoria tritici IPO323] >gi|339469641|gb|EGP84740.1| hypothetical protein MYCGRDRAFT_105694 [Zymoseptoria tritici IPO323]	gi|398392608|ref|XM_003849716.1|	599	1e-169	Mycosphaerella graminicola IPO323 hypothetical protein (MYCGRDRAFT_105694) mRNA, partial cds	--	--	--	--	--	--	--	--	--	-	-	-	10	-	-
Unigene46381_All	286	0	0	0	1.344	0.9452	3.939	estExt_fgenesh1_kg.C_chr_30379	103866	NO	no	IPR000146	Inositol phosphatase/fructose-1,6-bisphosphatase	ScanRegExp	PS00124	FBPASE	8e-05	KOG1458	Fructose-1,6-bisphosphatase	Carbohydrate transport and metabolism	METABOLISM	gi|398405042|ref|XP_003853987.1|	193.4	1e-48	fructose-1,6-bisphosphatase, partial [Zymoseptoria tritici IPO323] >gi|339473870|gb|EGP88963.1| fructose-1,6-BISPHOSPHATASE [Zymoseptoria tritici IPO323]	gi|398405041|ref|XM_003853939.1|	567	1e-160	Mycosphaerella graminicola IPO323 fructose-1,6-bisphosphatase (FBP1) mRNA, partial cds	sp|P09202|F16P_SCHPO	129	6e-31	Fructose-1,6-bisphosphatase OS=Schizosaccharomyces pombe (strain 972 / ATCC 24843) GN=fbp1 PE=2 SV=1	K03841	6e-43	171	bfu:BC1G_08819	fructose-1,6-bisphosphatase I [EC:3.1.3.11]	GO:0006094//gluconeogenesis;GO:0072593//reactive oxygen species metabolic process	GO:0042132//fructose 1,6-bisphosphate 1-phosphatase activity;GO:0000287//magnesium ion binding	GO:0005829//cytosol	4	-	-
Unigene46382_All	288	0	0	0	3.74105	3.1286	14.7439	estExt_Genewise1.C_chr_21770	55760	NO	no	IPR000795	Protein synthesis factor, GTP-binding	ScanRegExp	PS00301	EFACTOR_GTP	8e-05	KOG0469	Elongation factor 2	Translation, ribosomal structure and biogenesis	INFORMATION STORAGE AND PROCESSING	gi|398407831|ref|XP_003855381.1|	207.6	5e-53	elongation factor 2 [Zymoseptoria tritici IPO323]	gi|398407830|ref|XM_003855333.1|	571	1e-161	Mycosphaerella graminicola IPO323 elongation factor 2 (MYCGRDRAFT_55760) mRNA, complete cds	sp|Q96X45|EF2_NEUCR	178	6e-46	Elongation factor 2 OS=Neurospora crassa (strain ATCC 24698 / 74-OR23-1A / CBS 708.71 / DSM 1257 / FGSC 987) GN=cot-3 PE=3 SV=3	K03234	2e-48	189	pte:PTT_19869	elongation factor 2	GO:0006184//GTP catabolic process;GO:0045901//positive regulation of translational elongation	GO:0003746//translation elongation factor activity;GO:0003924//GTPase activity;GO:0005525//GTP binding	GO:0005737//cytoplasm	8	-	-
Unigene46383_All	285	0	0	0	2.1072	1.8969	7.9056	NewTranscript	--	NO	no	--	--	--	--	--	--	--	--	--	--	--	--	--	--	--	--	--	--	--	--	--	--	--	--	--	--	--	-	-	-	8	-	-
Unigene46385_All	286	0	0	0	0.45585	1.8903	6.666	NewTranscript	--	NO	no	--	--	--	--	--	--	--	--	--	--	--	--	--	--	gi|398412757|ref|XM_003857649.1|	79.8	6e-13	Mycosphaerella graminicola IPO323 hypothetical protein (MYCGRDRAFT_35016) mRNA, complete cds	--	--	--	--	--	--	--	--	--	-	-	-	6	-	-
Unigene46388_All	291	0	0	0	5.1075	2.7867	8.636	estExt_fgenesh1_pg.C_chr_120293	111537	NO	no	--	--	--	--	--	--	KOG1187	Serine/threonine protein kinase	Signal transduction mechanisms	CELLULAR PROCESSES AND SIGNALING	gi|398389082|ref|XP_003848002.1|	204.9	3e-52	hypothetical protein MYCGRDRAFT_111537 [Zymoseptoria tritici IPO323] >gi|339467876|gb|EGP82978.1| hypothetical protein MYCGRDRAFT_111537 [Zymoseptoria tritici IPO323]	gi|398389081|ref|XM_003847954.1|	577	1e-162	Mycosphaerella graminicola IPO323 hypothetical protein (MYCGRDRAFT_111537) mRNA, complete cds	--	--	--	--	--	--	--	--	--	-	-	-	10	-	-
Unigene46391_All	289	0	0	0	1.01	2.806	7.1965	NewTranscript	--	NO	no	--	--	--	--	--	--	--	--	--	--	gi|398407993|ref|XP_003855462.1|	196.4	1e-49	hypothetical protein MYCGRDRAFT_68608 [Zymoseptoria tritici IPO323] >gi|339475346|gb|EGP90438.1| hypothetical protein MYCGRDRAFT_68608 [Zymoseptoria tritici IPO323]	gi|398407992|ref|XM_003855414.1|	573	1e-161	Mycosphaerella graminicola IPO323 hypothetical protein (MYCGRDRAFT_68608) mRNA, complete cds	--	--	--	--	--	--	--	--	--	GO:0006468//protein phosphorylation	GO:0005524//ATP binding;GO:0004674//protein serine/threonine kinase activity	-	6	-	-
Unigene46395_All	324	0	0	0	2.7751	3.8934	11.5009	estExt_fgenesh1_pg.C_chr_10393	106945	NO	no	IPR000345	Cytochrome c heme-binding site	ScanRegExp	PS00190	CYTOCHROME_C	NA,NA	KOG4582	Uncharacterized conserved protein, contains ZZ-type Zn-finger	General function prediction only	POORLY CHARACTERIZED	gi|398409156|ref|XP_003856043.1|	204.1	6e-52	hypothetical protein MYCGRDRAFT_106945 [Zymoseptoria tritici IPO323] >gi|339475928|gb|EGP91019.1| hypothetical protein MYCGRDRAFT_106945 [Zymoseptoria tritici IPO323]	gi|398409155|ref|XM_003855995.1|	642	0	Mycosphaerella graminicola IPO323 hypothetical protein (MYCGRDRAFT_106945) mRNA, complete cds	--	--	--	--	--	--	--	--	--	-	GO:0008270//zinc ion binding	-	8	-	-
Unigene46396_All	324	0	0	0	2.0221	0.5562	5.0818	estExt_Genewise1Plus.C_chr_80346	74506	NO	no	IPR006087	SUR2-type hydroxylase/desaturase, catalytic region	ProfileScan	PS50242	SUR2_DOMAIN	23.763	KOG0872	Sterol C5 desaturase	Lipid transport and metabolism	METABOLISM	gi|398392960|ref|XP_003849939.1|	58.5	4e-08	ERG3, C-5 sterol desaturase [Zymoseptoria tritici IPO323] >gi|339469817|gb|EGP84915.1| ERG3, C-5 sterol desaturase [Zymoseptoria tritici IPO323]	gi|398392959|ref|XM_003849891.1|	513	1e-143	Mycosphaerella graminicola IPO323 ERG3, C-5 sterol desaturase (ERG3) mRNA, complete cds	--	--	--	--	--	--	--	--	--	-	-	-	4	-	-
Unigene46397_All	319	0	0	0	2.91635	3.672	6.7914	estExt_Genewise1.C_chr_11315	52686	NO	no	NULL	NULL	superfamily	SSF52540	P-loop containing nucleotide triphosphate hydrolases	0.0061	--	--	--	--	gi|398409416|ref|XP_003856173.1|	173.7	9e-43	hypothetical protein MYCGRDRAFT_52686 [Zymoseptoria tritici IPO323] >gi|339476058|gb|EGP91149.1| hypothetical protein MYCGRDRAFT_52686 [Zymoseptoria tritici IPO323]	gi|398409415|ref|XM_003856125.1|	632	1e-179	Mycosphaerella graminicola IPO323 hypothetical protein (MYCGRDRAFT_52686) mRNA, complete cds	--	--	--	--	--	--	--	--	--	-	-	-	8	-	-
Unigene46398_All	307	0	0	0.2816	0.9617	2.935	14.3959	fgenesh1_pm.C_chr_6000327	86648	NO	no	IPR001680	G-protein beta WD-40 repeat	ScanRegExp	PS00678	WD_REPEATS_1	8e-05	KOG0318	WD40 repeat stress protein/actin interacting protein	Cytoskeleton	CELLULAR PROCESSES AND SIGNALING	gi|310800616|gb|EFQ35509.1|	117.5	8e-26	L-ascorbate oxidase [Glomerella graminicola M1.001]	gi|2780358|dbj|AB010110.1|	58	2e-06	Acremonium sp. HI-25 gene for ascorbate oxidase, complete cds	--	--	--	--	--	--	--	--	--	-	GO:0046872//metal ion binding	-	6	-	-
Unigene46401_All	310	0	0	0	1.5491	1.744	14.8157	estExt_fgenesh1_kg.C_chr_80217	105522	NO	no	IPR002108	Actin-binding, cofilin/tropomyosin type	HMMSmart	SM00102	ADF	2e-33	KOG1735	Actin depolymerizing factor	Cytoskeleton	CELLULAR PROCESSES AND SIGNALING	gi|398393266|ref|XP_003850092.1|	105.1	4e-22	hypothetical protein MYCGRDRAFT_105522 [Zymoseptoria tritici IPO323] >gi|339469970|gb|EGP85068.1| hypothetical protein MYCGRDRAFT_105522 [Zymoseptoria tritici IPO323]	gi|189190433|ref|XM_001931521.1|	63.9	4e-08	Pyrenophora tritici-repentis Pt-1C-BFP cofilin, mRNA	sp|Q4I963|COFI_GIBZE	79.7	4e-16	Cofilin OS=Gibberella zeae (strain PH-1 / ATCC MYA-4620 / FGSC 9075 / NRRL 31084) GN=COF1 PE=3 SV=1	K05765	5e-16	81.6	pte:PTT_07334	cofilin	GO:0030042//actin filament depolymerization;GO:0051014//actin filament severing	GO:0051015//actin filament binding	GO:0030479//actin cortical patch	8	-	-
Unigene46402_All	266	0	0	0	3.0451	2.3712	11.0766	estExt_Genewise1Plus.C_chr_120167	77251	NO	yes	IPR009038	GOLD	ProfileScan	PS50866	GOLD	13.867	KOG1690	emp24/gp25L/p24 family of membrane trafficking proteins	Intracellular trafficking, secretion, and vesicular transport	CELLULAR PROCESSES AND SIGNALING	gi|398388828|ref|XP_003847875.1|	188.7	2e-47	Erp like protein [Zymoseptoria tritici IPO323] >gi|339467749|gb|EGP82851.1| Erp like protein [Zymoseptoria tritici IPO323]	gi|398388827|ref|XM_003847827.1|	527	1e-148	Mycosphaerella graminicola IPO323 Erp like protein (MgERP1) mRNA, complete cds	sp|Q05359|ERP1_YEAST	72	8e-14	Protein ERP1 OS=Saccharomyces cerevisiae (strain ATCC 204508 / S288c) GN=ERP1 PE=1 SV=1	--	--	--	--	--	GO:0006810//transport	-	GO:0016021//integral to membrane;GO:0044444//cytoplasmic part;GO:0043231//intracellular membrane-bounded organelle	8	10	-
Unigene46410_All	269	0	0	0	1.2757	1.6748	9.9866	estExt_fgenesh1_kg.C_chr_10611	102540	NO	no	IPR002715	Nascent polypeptide-associated complex NAC	HMMPfam	PF01849	NAC	2.5e-23	KOG2239	Transcription factor containing NAC and TS-N domains	Transcription	INFORMATION STORAGE AND PROCESSING	gi|398409826|ref|XP_003856378.1|	79.7	1e-14	hypothetical protein MYCGRDRAFT_102540 [Zymoseptoria tritici IPO323] >gi|339476263|gb|EGP91354.1| hypothetical protein MYCGRDRAFT_102540 [Zymoseptoria tritici IPO323]	gi|327309169|ref|XM_003239228.1|	117	3e-24	Trichophyton rubrum CBS 118892 nascent polypeptide-associated complex subunit alpha (TERG_01257) mRNA, complete cds	sp|A1DLM0|NACA_NEOFI	77.4	2e-15	Nascent polypeptide-associated complex subunit alpha OS=Neosartorya fischeri (strain ATCC 1020 / DSM 3700 / FGSC A1164 / NRRL 181) GN=egd2 PE=3 SV=1	K03626	4e-15	78.6	tve:TRV_06973	nascent polypeptide-associated complex subunit alpha	GO:0015986//ATP synthesis coupled proton transport;GO:0006355//regulation of transcription, DNA-dependent;GO:0015031//protein transport	GO:0015078//hydrogen ion transmembrane transporter activity	GO:0000276//mitochondrial proton-transporting ATP synthase complex, coupling factor F(o);GO:0005634//nucleus	6	-	-
Unigene46411_All	267	0	0	0	1.09325	0	7.7895	fgenesh1_pg.C_chr_9000354	95830	NO	no	IPR000205	NAD-binding site	ProfileScan	PS50205	NAD_BINDING	8.93	KOG3855	Monooxygenase involved in coenzyme Q (ubiquinone) biosynthesis	Coenzyme transport and metabolism	METABOLISM	gi|398391993|ref|XP_003849456.1|	191.4	4e-48	hypothetical protein MYCGRDRAFT_95830 [Zymoseptoria tritici IPO323] >gi|339469333|gb|EGP84432.1| hypothetical protein MYCGRDRAFT_95830 [Zymoseptoria tritici IPO323]	gi|398391992|ref|XM_003849408.1|	529	1e-148	Mycosphaerella graminicola IPO323 hypothetical protein (MYCGRDRAFT_95830) mRNA, complete cds	--	--	--	--	K00492	3e-26	115	ssl:SS1G_09582	[EC:1.14.13.-]	GO:0055114//oxidation-reduction process	GO:0016491//oxidoreductase activity	-	6	-	-
Unigene46412_All	258	0	0	0	0.17275	3.1432	25.1913	fgenesh1_pg.C_chr_5000522	93448	YES	yes	--	--	--	--	--	--	--	--	--	--	gi|398397725|ref|XP_003852320.1|	88.6	3e-17	hypothetical protein MYCGRDRAFT_93448 [Zymoseptoria tritici IPO323] >gi|339472201|gb|EGP87296.1| hypothetical protein MYCGRDRAFT_93448 [Zymoseptoria tritici IPO323]	gi|398397724|ref|XM_003852272.1|	256	4e-66	Mycosphaerella graminicola IPO323 hypothetical protein (MYCGRDRAFT_93448) mRNA, complete cds	--	--	--	--	--	--	--	--	--	-	-	-	2	4	1
Unigene46413_All	259	0	0	0	3.1533	2.0874	8.6993	estExt_fgenesh1_kg.C_chr_30347	103836	NO	no	--	--	--	--	--	--	KOG0123	Polyadenylate-binding protein (RRM superfamily)	RNA processing and modification	INFORMATION STORAGE AND PROCESSING	gi|398405712|ref|XP_003854322.1|	172.6	2e-42	hypothetical protein MYCGRDRAFT_103836 [Zymoseptoria tritici IPO323] >gi|339474205|gb|EGP89298.1| hypothetical protein MYCGRDRAFT_103836 [Zymoseptoria tritici IPO323]	gi|398405711|ref|XM_003854274.1|	513	1e-143	Mycosphaerella graminicola IPO323 hypothetical protein (MYCGRDRAFT_103836) mRNA, complete cds	sp|P87179|WSC1_SCHPO	65.9	6e-12	Cell wall integrity and stress response component 1 OS=Schizosaccharomyces pombe (strain 972 / ATCC 24843) GN=wsc1 PE=1 SV=3	K11244	3e-11	65.9	spo:SPBC30B4.01c	cell wall integrity and stress response component	-	-	-	8	-	-
Unigene46427_All	239	0	0	0	0.6899	1.508	5.0762	estExt_fgenesh1_pg.C_chr_70358	110230	NO	no	IPR002034	Alpha-isopropylmalate/homocitrate synthase	ScanRegExp	PS00816	AIPM_HOMOCIT_SYNTH_2	8e-05	KOG2367	Alpha-isopropylmalate synthase/homocitrate synthase	Amino acid transport and metabolism	METABOLISM	gi|398395269|ref|XP_003851093.1|	123.6	1e-27	homocitrate synthase [Zymoseptoria tritici IPO323]	gi|398395268|ref|XM_003851045.1|	474	1e-132	Mycosphaerella graminicola IPO323 homocitrate synthase (MYCGRDRAFT_110230) mRNA, complete cds	sp|P47068|BBC1_YEAST	57.4	2e-09	Myosin tail region-interacting protein MTI1 OS=Saccharomyces cerevisiae (strain ATCC 204508 / S288c) GN=BBC1 PE=1 SV=2	K01655	4e-14	75.5	pte:PTT_15621	homocitrate synthase [EC:2.3.3.14]	GO:0019752//carboxylic acid metabolic process	GO:0046912//transferase activity, transferring acyl groups, acyl groups converted into alkyl on transfer	GO:0043231//intracellular membrane-bounded organelle	6	-	-
Unigene46428_All	239	0	0	0	0.7319	2.262	9.4272	NewTranscript	--	NO	no	--	--	--	--	--	--	--	--	--	--	gi|296804378|ref|XP_002843041.1|	127.5	7e-29	conserved hypothetical protein [Arthroderma otae CBS 113480] >gi|238845643|gb|EEQ35305.1| conserved hypothetical protein [Arthroderma otae CBS 113480]	gi|347003384|gb|CP003013.1|	63.9	3e-08	Thielavia terrestris NRRL 8126 chromosome 5, complete sequence	--	--	--	--	--	--	--	--	--	-	-	-	6	-	-
Unigene46429_All	238	0	0	0	4.4566	2.6501	12.0156	fgenesh1_kg.C_chr_4000346	80591	NO	no	IPR001522	Fatty acid desaturase, type 1	ScanRegExp	PS00476	FATTY_ACID_DESATUR_1	8e-05	KOG1600	Fatty acid desaturase	Lipid transport and metabolism	METABOLISM	gi|398403017|ref|XP_003853242.1|	172.9	1e-42	hypothetical protein MYCGRDRAFT_80591 [Zymoseptoria tritici IPO323] >gi|339473124|gb|EGP88218.1| hypothetical protein MYCGRDRAFT_80591 [Zymoseptoria tritici IPO323]	gi|164429225|ref|XM_956731.2|	188	7e-46	Neurospora crassa OR74A acyl-CoA desaturase 1 partial mRNA	sp|Q12618|ACO1_AJECA	159	4e-40	Acyl-CoA desaturase OS=Ajellomyces capsulatus GN=OLE1 PE=3 SV=1	K00507	7e-42	167	bfu:BC1G_13792	stearoyl-CoA desaturase (delta-9 desaturase) [EC:1.14.19.1]	GO:0006633//fatty acid biosynthetic process;GO:0055114//oxidation-reduction process	GO:0004768//stearoyl-CoA 9-desaturase activity;GO:0005506//iron ion binding;GO:0020037//heme binding	GO:0016021//integral to membrane;GO:0005783//endoplasmic reticulum	8	-	-
Unigene46432_All	240	0	0	0	1.45775	1.5017	2.5275	fgenesh1_pg.C_chr_1000423	89006	NO	no	IPR001841	Zn-finger, RING	ScanRegExp	PS00518	ZF_RING_1	8e-05	KOG4231	Intracellular membrane-bound Ca2+-independent phospholipase A2	Lipid transport and metabolism	METABOLISM	gi|398409186|ref|XP_003856058.1|	159.8	1e-38	hypothetical protein MYCGRDRAFT_89006 [Zymoseptoria tritici IPO323] >gi|339475943|gb|EGP91034.1| hypothetical protein MYCGRDRAFT_89006 [Zymoseptoria tritici IPO323]	gi|398409185|ref|XM_003856010.1|	476	1e-132	Mycosphaerella graminicola IPO323 hypothetical protein (MYCGRDRAFT_89006) mRNA, complete cds	--	--	--	--	--	--	--	--	--	GO:0006629//lipid metabolic process	GO:0016787//hydrolase activity;GO:0008270//zinc ion binding	-	9	-	-
Unigene46433_All	241	0	0	0	1.36835	1.1216	15.4618	estExt_fgenesh1_kg.C_chr_100158	105971	NO	no	IPR001252	Malate dehydrogenase, active site	ScanRegExp	PS00068	MDH	NA	KOG1494	NAD-dependent malate dehydrogenase	Energy production and conversion	METABOLISM	gi|398390864|ref|XP_003848892.1|	157.1	9e-38	malate dehydrogenase [Zymoseptoria tritici IPO323] >gi|339468768|gb|EGP83868.1| malate dehydrogenase [Zymoseptoria tritici IPO323]	gi|398390863|ref|XM_003848844.1|	478	1e-133	Mycosphaerella graminicola IPO323 malate dehydrogenase (mdh1) mRNA, complete cds	sp|P17505|MDHM_YEAST	115	9e-27	Malate dehydrogenase, mitochondrial OS=Saccharomyces cerevisiae (strain ATCC 204508 / S288c) GN=MDH1 PE=1 SV=2	K00026	2e-34	142	pte:PTT_16268	malate dehydrogenase [EC:1.1.1.37]	GO:0044262//cellular carbohydrate metabolic process;GO:0001302//replicative cell aging;GO:0006108//malate metabolic process;GO:0006099//tricarboxylic acid cycle;GO:0001300//chronological cell aging	GO:0003729//mRNA binding;GO:0030060//L-malate dehydrogenase activity;GO:0000166//nucleotide binding	GO:0005739//mitochondrion	6	-	-
Unigene46436_All	272	0	0	0	5.0835	3.9752	6.6905	NewTranscript	--	NO	no	--	--	--	--	--	--	--	--	--	--	--	--	--	--	gi|398409679|ref|XM_003856257.1|	539	1e-151	Mycosphaerella graminicola IPO323 hypothetical protein (MYCGRDRAFT_102447) mRNA, complete cds	--	--	--	--	--	--	--	--	--	-	-	-	10	-	-
Unigene46438_All	274	0	0	0	1.58995	1.6442	7.5905	estExt_fgenesh1_pg.C_chr_10845	107242	YES	yes	--	--	--	--	--	--	KOG4157	beta-1,6-N-acetylglucosaminyltransferase, contains WSC domain	Carbohydrate transport and metabolism	METABOLISM	gi|398409708|ref|XP_003856319.1|	142.5	2e-33	hypothetical protein MYCGRDRAFT_107242 [Zymoseptoria tritici IPO323] >gi|339476204|gb|EGP91295.1| hypothetical protein MYCGRDRAFT_107242 [Zymoseptoria tritici IPO323]	gi|398409707|ref|XM_003856271.1|	543	1e-152	Mycosphaerella graminicola IPO323 hypothetical protein (MYCGRDRAFT_107242) mRNA, complete cds	--	--	--	--	--	--	--	--	--	-	-	-	6	8	5
Unigene46440_All	274	0	0	0	1.70375	0.9865	9.4881	estExt_fgenesh1_kg.C_chr_70037	105053	NO	no	IPR001804	Isocitrate/isopropylmalate dehydrogenase	ScanRegExp	PS00470	IDH_IMDH	NA	KOG0784	Isocitrate dehydrogenase, gamma subunit	Amino acid transport and metabolism	METABOLISM	gi|398394263|ref|XP_003850590.1|	181.8	3e-45	isocitrate dehydrogenase [NAD] subunit 1 [Zymoseptoria tritici IPO323] >gi|339470469|gb|EGP85566.1| isocitrate dehydrogenase [NAD] subunit 1 [Zymoseptoria tritici IPO323]	gi|398394262|ref|XM_003850542.1|	543	1e-152	Mycosphaerella graminicola IPO323 isocitrate dehydrogenase [NAD] subunit 1 (IDH1) mRNA, complete cds	sp|O13302|IDH1_AJECA	165	8e-42	Isocitrate dehydrogenase [NAD] subunit 1, mitochondrial OS=Ajellomyces capsulatus GN=IDH1 PE=2 SV=1	K00030	6e-44	174	pno:SNOG_03647	isocitrate dehydrogenase (NAD+) [EC:1.1.1.41]	GO:0006099//tricarboxylic acid cycle	GO:0051287//NAD binding;GO:0000287//magnesium ion binding;GO:0004449//isocitrate dehydrogenase (NAD+) activity	-	6	-	-
Unigene46460_All	802	0	0	0.2156	2.89495	8.3139	38.6827	estExt_fgenesh1_pg.C_chr_10123	106780	YES	yes	--	--	--	--	--	--	KOG1216	von Willebrand factor and related coagulation proteins	Extracellular structures	CELLULAR PROCESSES AND SIGNALING	gi|398408860|ref|XP_003855895.1|	195.7	9e-49	hypothetical protein MYCGRDRAFT_106780 [Zymoseptoria tritici IPO323] >gi|339475780|gb|EGP90871.1| hypothetical protein MYCGRDRAFT_106780 [Zymoseptoria tritici IPO323]	gi|398408859|ref|XM_003855847.1|	1207	0	Mycosphaerella graminicola IPO323 hypothetical protein (MYCGRDRAFT_106780) mRNA, complete cds	sp|O42854|YFHH_SCHPO	74.7	7e-14	SH3 domain-containing protein C23A1.17 OS=Schizosaccharomyces pombe (strain 972 / ATCC 24843) GN=SPAC23A1.17 PE=1 SV=1	K11422	4e-13	74.3	cci:CC1G_15535	histone-lysine N-methyltransferase SETD1 [EC:2.1.1.43]	-	-	-	7	7	10
Unigene46476_All	906	0	0	0	13.7217	32.9189	16.356	estExt_fgenesh1_kg.C_chr_120046	106284	NO	no	--	--	--	--	--	--	KOG4157	beta-1,6-N-acetylglucosaminyltransferase, contains WSC domain	Carbohydrate transport and metabolism	METABOLISM	gi|398388848|ref|XP_003847885.1|	426	5e-118	hypothetical protein MYCGRDRAFT_106284 [Zymoseptoria tritici IPO323] >gi|339467759|gb|EGP82861.1| hypothetical protein MYCGRDRAFT_106284 [Zymoseptoria tritici IPO323]	gi|398388847|ref|XM_003847837.1|	1661	0	Mycosphaerella graminicola IPO323 hypothetical protein (MYCGRDRAFT_106284) mRNA, complete cds	sp|A5DVD6|PAN1_LODEL	71.6	7e-13	Actin cytoskeleton-regulatory complex protein PAN1 OS=Lodderomyces elongisporus (strain ATCC 11503 / CBS 2605 / JCM 1781 / NBRC 1676 / NRRL YB-4239) GN=PAN1 PE=3 SV=1	K11422	1e-15	82.8	cci:CC1G_15535	histone-lysine N-methyltransferase SETD1 [EC:2.1.1.43]	-	-	-	5	-	-
Unigene46479_All	697	0	0	0	0.62505	2.0684	19.6441	estExt_fgenesh1_kg.C_chr_100048	105867	YES	yes	--	--	--	--	--	--	--	--	--	--	gi|398391502|ref|XP_003849211.1|	255.8	6e-67	hypothetical protein MYCGRDRAFT_105867 [Zymoseptoria tritici IPO323] >gi|339469087|gb|EGP84187.1| hypothetical protein MYCGRDRAFT_105867 [Zymoseptoria tritici IPO323]	gi|398391501|ref|XM_003849163.1|	1066	0	Mycosphaerella graminicola IPO323 hypothetical protein (MYCGRDRAFT_105867) mRNA, complete cds	--	--	--	--	--	--	--	--	--	-	-	-	6	9	6
Unigene46481_All	215	0	0	0	1.22825	2.5145	4.8367	estExt_fgenesh1_pm.C_chr_120047	101715	NO	no	IPR006138	NADH dehydrogenase (ubiquinone), 20 kDa subunit	ScanRegExp	PS01150	COMPLEX1_20K	8e-05	KOG1687	NADH-ubiquinone oxidoreductase, NUFS7/PSST/20 kDa subunit	Energy production and conversion	METABOLISM	gi|347836558|emb|CCD51130.1|	80.1	1e-14	similar to NADH-ubiquinone oxidoreductase subunit [Botryotinia fuckeliana]	gi|189196623|ref|XM_001934615.1|	109	5e-22	Pyrenophora tritici-repentis Pt-1C-BFP NADH-ubiquinone oxidoreductase 20 kDa subunit, mitochondrial precursor, mRNA	sp|O47950|NDUS7_NEUCR	76.3	4e-15	NADH-ubiquinone oxidoreductase 19.3 kDa subunit, mitochondrial OS=Neurospora crassa (strain ATCC 24698 / 74-OR23-1A / CBS 708.71 / DSM 1257 / FGSC 987) GN=G17A4.170 PE=2 SV=1	K03940	1e-15	80.1	ssl:SS1G_08165	NADH dehydrogenase (ubiquinone) Fe-S protein 7 [EC:1.6.5.3 1.6.99.3]	GO:0019684//photosynthesis, light reaction;GO:0055114//oxidation-reduction process	GO:0005506//iron ion binding;GO:0051539//4 iron, 4 sulfur cluster binding;GO:0048038//quinone binding;GO:0008137//NADH dehydrogenase (ubiquinone) activity	GO:0005886//plasma membrane	6	-	-
Unigene46484_All	213	0	0	0	0.5963	1.2691	15.0533	estExt_fgenesh1_kg.C_chr_50142	104462	NO	no	--	--	--	--	--	--	--	--	--	--	gi|398398425|ref|XP_003852670.1|	159.8	1e-38	hypothetical protein MYCGRDRAFT_104462 [Zymoseptoria tritici IPO323] >gi|339472551|gb|EGP87646.1| hypothetical protein MYCGRDRAFT_104462 [Zymoseptoria tritici IPO323]	gi|398398424|ref|XM_003852622.1|	422	1e-116	Mycosphaerella graminicola IPO323 hypothetical protein (MYCGRDRAFT_104462) mRNA, complete cds	--	--	--	--	--	--	--	--	--	-	-	-	6	-	-
Unigene46486_All	212	0	0	0	2.21785	1.2751	4.9052	estExt_fgenesh1_pg.C_chr_30438	108627	NO	no	IPR002735	Translation initiation factor IF5	HMMSmart	SM00653	eIF2B_5	6.4e-54	KOG2767	Translation initiation factor 5 (eIF-5)	Translation, ribosomal structure and biogenesis	INFORMATION STORAGE AND PROCESSING	gi|398404752|ref|XP_003853842.1|	144.4	6e-34	hypothetical protein MYCGRDRAFT_108627 [Zymoseptoria tritici IPO323] >gi|339473725|gb|EGP88818.1| hypothetical protein MYCGRDRAFT_108627 [Zymoseptoria tritici IPO323]	gi|164429029|ref|XM_952159.2|	71.9	1e-10	Neurospora crassa OR74A eukaryotic translation initiation factor 5 partial mRNA	--	--	--	--	K03262	5e-18	88.2	bfu:BC1G_10431	translation initiation factor 5	GO:0016070//RNA metabolic process;GO:0006413//translational initiation	GO:0003743//translation initiation factor activity	-	9	-	-
Unigene46487_All	212	0	0	0	0.988	2.1251	1.6351	e_gw1.8.87.1	46840	NO	no	IPR007087	Zn-finger, C2H2 type	ScanRegExp	PS00028	ZINC_FINGER_C2H2_1	8e-5,8e-5	KOG1721	FOG: Zn-finger	General function prediction only	POORLY CHARACTERIZED	gi|398392992|ref|XP_003849955.1|	146.7	1e-34	transcription factor, STE-like protein [Zymoseptoria tritici IPO323] >gi|339469833|gb|EGP84931.1| transcription factor, STE-like protein [Zymoseptoria tritici IPO323]	gi|398392991|ref|XM_003849907.1|	420	1e-115	Mycosphaerella graminicola IPO323 transcription factor, STE-like protein (MgSte12) mRNA, complete cds	sp|O74252|STE12_EMENI	57.8	2e-09	Transcription factor steA OS=Emericella nidulans (strain FGSC A4 / ATCC 38163 / CBS 112.46 / NRRL 194 / M139) GN=steA PE=2 SV=1	K11215	3e-12	69.3	pte:PTT_15938	transcription factor STE12	GO:0006355//regulation of transcription, DNA-dependent	GO:0003700//sequence-specific DNA binding transcription factor activity;GO:0003676//nucleic acid binding;GO:0008270//zinc ion binding	GO:0005634//nucleus	9	-	-
Unigene46489_All	254	0	0	0	7.7949	4.6116	5.4588	estExt_fgenesh1_kg.C_chr_100025	105844	NO	no	IPR006162	Phosphopantetheine attachment site	ScanRegExp	PS00012	PHOSPHOPANTETHEINE	NA	KOG1575	Voltage-gated shaker-like K+ channel, subunit beta/KCNAB	Energy production and conversion	METABOLISM	gi|398391526|ref|XP_003849223.1|	71.2	6e-12	hypothetical protein MYCGRDRAFT_105844 [Zymoseptoria tritici IPO323] >gi|339469099|gb|EGP84199.1| hypothetical protein MYCGRDRAFT_105844 [Zymoseptoria tritici IPO323]	gi|398391525|ref|XM_003849175.1|	385	1e-105	Mycosphaerella graminicola IPO323 hypothetical protein (MYCGRDRAFT_105844) mRNA, complete cds	--	--	--	--	--	--	--	--	--	-	-	-	10	-	-
Unigene46493_All	217	0	0	0	0.8216	0.4152	4.7921	estExt_Genewise1.C_chr_80952	61786	NO	no	IPR000092	Polyprenyl synthetase	ScanRegExp	PS00723	POLYPRENYL_SYNTHET_1	8e-05	KOG0711	Polyprenyl synthetase	Coenzyme transport and metabolism	METABOLISM	gi|398393270|ref|XP_003850094.1|	63.2	1e-09	ERG20 farnesyl diphosphate synthase [Zymoseptoria tritici IPO323] >gi|339469972|gb|EGP85070.1| ERG20 farnesyl diphosphate synthase [Zymoseptoria tritici IPO323]	gi|398393269|ref|XM_003850046.1|	430	1e-118	Mycosphaerella graminicola IPO323 ERG20 farnesyl diphosphate synthase (ERG20) mRNA, complete cds	sp|Q92235|FPPS_GIBFU	50.8	2e-07	Farnesyl pyrophosphate synthase OS=Gibberella fujikuroi GN=FPPS PE=3 SV=1	K00787	2e-07	52.8	pno:SNOG_15418	farnesyl diphosphate synthase [EC:2.5.1.1 2.5.1.10]	-	-	-	4	-	-
Unigene46495_All	218	0	0	0	0.20445	1.6533	5.5652	estExt_fgenesh1_pg.C_chr_120368	111575	NO	no	IPR000038	Cell division/GTP binding protein	HMMPfam	PF00735	GTP_CDC	1.8e-158	KOG1547	Septin CDC10 and related P-loop GTPases	Cytoskeleton	CELLULAR PROCESSES AND SIGNALING	gi|398389172|ref|XP_003848047.1|	150.6	8e-36	cdc 10 like protein [Zymoseptoria tritici IPO323] >gi|339467921|gb|EGP83023.1| cdc 10 like protein [Zymoseptoria tritici IPO323]	gi|398389171|ref|XM_003847999.1|	432	1e-119	Mycosphaerella graminicola IPO323 cdc 10 like protein (MYCGRDRAFT_111575) mRNA, complete cds	sp|Q09116|SPN2_SCHPO	100	2e-22	Septin homolog spn2 OS=Schizosaccharomyces pombe (strain 972 / ATCC 24843) GN=spn2 PE=1 SV=2	K12773	3e-07	52.4	pic:PICST_3603	sporulation-regulated protein 3	GO:0000921//septin ring assembly;GO:0006184//GTP catabolic process;GO:0043934//sporulation;GO:0033205//cell cycle cytokinesis;GO:0010458//exit from mitosis	GO:0005525//GTP binding;GO:0005545//1-phosphatidylinositol binding;GO:0003924//GTPase activity;GO:0032947//protein complex scaffold	GO:0032160//septin filament array;GO:0001400//mating projection base;GO:0043332//mating projection tip;GO:0005628//prospore membrane;GO:0000144//cellular bud neck septin ring;GO:0005876//spindle microtubule;GO:0031105//septin complex;GO:0072687//meiotic spindle	2	-	-
Unigene46496_All	216	0	0	0	0.79435	1.6686	12.0358	estExt_Genewise1Plus.C_chr_12674	66728	NO	no	IPR001326	Elongation factor 1, beta/beta'/delta chain	ScanRegExp	PS00825	EF1BD_2	NA	KOG1668	Elongation factor 1 beta/delta chain	Transcription	INFORMATION STORAGE AND PROCESSING	--	--	--	--	gi|398411653|ref|XM_003857117.1|	428	1e-118	Mycosphaerella graminicola IPO323 translation elongation factor 1 subunit beta (MYCGRDRAFT_66728) mRNA, complete cds	--	--	--	--	--	--	--	--	--	-	-	-	6	-	-
Unigene46499_All	215	0	0	0	0.6063	0.4191	5.6428	e_gw1.6.1013.1	43512	NO	no	--	--	--	--	--	--	--	--	--	--	gi|398395948|ref|XP_003851432.1|	147.9	5e-35	hypothetical protein MYCGRDRAFT_43512 [Zymoseptoria tritici IPO323] >gi|339471312|gb|EGP86408.1| hypothetical protein MYCGRDRAFT_43512 [Zymoseptoria tritici IPO323]	gi|398395947|ref|XM_003851384.1|	426	1e-117	Mycosphaerella graminicola IPO323 hypothetical protein (MYCGRDRAFT_43512) mRNA, complete cds	--	--	--	--	K04091	5e-11	65.1	pic:PICST_36305	alkanesulfonate monooxygenase [EC:1.14.14.5]	GO:0055114//oxidation-reduction process	GO:0004497//monooxygenase activity;GO:0016705//oxidoreductase activity, acting on paired donors, with incorporation or reduction of molecular oxygen	-	4	-	-
Unigene46500_All	215	0	0	0	1.9328	0.8382	3.6275	fgenesh1_kg.C_chr_9000162	82188	NO	no	--	--	--	--	--	--	--	--	--	--	gi|405121733|gb|AFR96501.1|	59.3	2e-08	glycine-rich RNA binding protein [Cryptococcus neoformans var. grubii H99]	gi|398392346|ref|XM_003849585.1|	426	1e-117	Mycosphaerella graminicola IPO323 hypothetical protein (MYCGRDRAFT_82188) mRNA, partial cds	sp|P38216|YBM6_YEAST	48.1	1e-06	Uncharacterized protein YBR016W OS=Saccharomyces cerevisiae (strain ATCC 204508 / S288c) GN=YBR016W PE=1 SV=1	K03267	1e-07	53.5	vpo:Kpol_1036p104	peptide chain release factor subunit 3	-	-	-	4	-	-
Unigene46505_All	200	0	0	0	15.4928	4.9557	6.9326	NewTranscript	--	NO	no	--	--	--	--	--	--	--	--	--	--	--	--	--	--	--	--	--	--	--	--	--	--	--	--	--	--	--	-	-	-	5	-	-
Unigene46506_All	200	0	0	0	2.2839	1.3516	5.6328	estExt_Genewise1.C_chr_20888	55128	NO	no	IPR003960	AAA-protein subdomain	ScanRegExp	PS00674	AAA	8e-5,8e-5	KOG0730	AAA+-type ATPase	Posttranslational modification, protein turnover, chaperones	CELLULAR PROCESSES AND SIGNALING	gi|398406861|ref|XP_003854896.1|	62.4	3e-09	AAA family ATPase CDC48 [Zymoseptoria tritici IPO323]	gi|398406860|ref|XM_003854848.1|	396	1e-108	Mycosphaerella graminicola IPO323 AAA family ATPase CDC48 (MYCGRDRAFT_55128) mRNA, complete cds	sp|Q9P3A7|CDC48_SCHPO	129	6e-31	Cell division cycle protein 48 OS=Schizosaccharomyces pombe (strain 972 / ATCC 24843) GN=cdc48 PE=1 SV=2	K13525	7e-31	130	smp:SMAC_00109	transitional endoplasmic reticulum ATPase	GO:0051301//cell division	GO:0017111//nucleoside-triphosphatase activity;GO:0005524//ATP binding	-	9	-	-
Unigene46507_All	200	0	0	0	1.85495	2.7031	3.8996	estExt_fgenesh1_pg.C_chr_50567	109652	NO	no	IPR003864	Protein of unknown function DUF221	HMMPfam	PF02714	DUF221	4.5e-88	KOG1134	Uncharacterized conserved protein	General function prediction only	POORLY CHARACTERIZED	gi|398397787|ref|XP_003852351.1|	147.1	9e-35	hypothetical protein MYCGRDRAFT_109652 [Zymoseptoria tritici IPO323] >gi|339472232|gb|EGP87327.1| hypothetical protein MYCGRDRAFT_109652 [Zymoseptoria tritici IPO323]	gi|398397786|ref|XM_003852303.1|	396	1e-108	Mycosphaerella graminicola IPO323 hypothetical protein (MYCGRDRAFT_109652) mRNA, complete cds	--	--	--	--	--	--	--	--	--	-	-	GO:0016020//membrane	9	-	-
Unigene46508_All	200	0	0	0	2.16155	1.8021	4.3329	estExt_fgenesh1_pm.C_chr_10233	98304	NO	no	IPR004827	Basic-leucine zipper (bZIP) transcription factor	ProfileScan	PS50217	BZIP	11.863	KOG1414	Transcriptional activator FOSB/c-Fos and related bZIP transcription factors	Transcription	INFORMATION STORAGE AND PROCESSING	gi|398409212|ref|XP_003856071.1|	131.3	5e-30	hypothetical protein MYCGRDRAFT_98304 [Zymoseptoria tritici IPO323] >gi|339475956|gb|EGP91047.1| hypothetical protein MYCGRDRAFT_98304 [Zymoseptoria tritici IPO323]	gi|258563877|ref|XM_002582638.1|	83.8	3e-14	Uncinocarpus reesii 1704 AtfA protein, mRNA	sp|P52890|ATF1_SCHPO	102	5e-23	Transcription factor atf1 OS=Schizosaccharomyces pombe (strain 972 / ATCC 24843) GN=atf1 PE=1 SV=1	K09046	1e-28	123	pno:SNOG_05677	activating transcription factor, other eukaryote	GO:0006355//regulation of transcription, DNA-dependent	GO:0003700//sequence-specific DNA binding transcription factor activity;GO:0043565//sequence-specific DNA binding;GO:0046983//protein dimerization activity	GO:0005634//nucleus	9	-	-
Unigene46511_All	203	0	0	0	1.91005	1.3316	3.4151	e_gw1.11.176.1	50126	NO	no	--	--	--	--	--	--	KOG2865	NADH:ubiquinone oxidoreductase, NDUFA9/39kDa subunit	Energy production and conversion	METABOLISM	gi|398389741|ref|XP_003848331.1|	142.9	1e-33	hypothetical protein MYCGRDRAFT_50126 [Zymoseptoria tritici IPO323] >gi|339468206|gb|EGP83307.1| hypothetical protein MYCGRDRAFT_50126 [Zymoseptoria tritici IPO323]	gi|398389740|ref|XM_003848283.1|	402	1e-110	Mycosphaerella graminicola IPO323 hypothetical protein (MYCGRDRAFT_50126) mRNA, complete cds	sp|P25284|NDUA9_NEUCR	98.2	1e-21	NADH-ubiquinone oxidoreductase 40 kDa subunit, mitochondrial OS=Neurospora crassa (strain ATCC 24698 / 74-OR23-1A / CBS 708.71 / DSM 1257 / FGSC 987) GN=nuo-40 PE=1 SV=2	K03953	2e-22	102	nhe:NECHADRAFT_67928	NADH dehydrogenase (ubiquinone) 1 alpha subcomplex 9 [EC:1.6.5.3 1.6.99.3]	GO:0044237//cellular metabolic process	GO:0000166//nucleotide binding;GO:0050662//coenzyme binding;GO:0003824//catalytic activity	-	9	-	-
Unigene46514_All	204	0	0	0	1.02675	0	8.4959	NewTranscript	--	NO	no	--	--	--	--	--	--	--	--	--	--	--	--	--	--	--	--	--	--	--	--	--	--	--	--	--	--	--	-	-	-	6	-	-
Unigene46521_All	201	0	0	0	1.31385	0.4483	4.7425	estExt_Genewise1Plus.C_chr_21087	68361	NO	no	IPR000860	Porphobilinogen deaminase	ScanRegExp	PS00533	PORPHOBILINOGEN_DEAM	8e-05	KOG2892	Porphobilinogen deaminase	Coenzyme transport and metabolism	METABOLISM	gi|398408175|ref|XP_003855553.1|	58.5	4e-08	hypothetical protein MYCGRDRAFT_68361 [Zymoseptoria tritici IPO323] >gi|339475437|gb|EGP90529.1| hypothetical protein MYCGRDRAFT_68361 [Zymoseptoria tritici IPO323]	gi|398408174|ref|XM_003855505.1|	172	4e-41	Mycosphaerella graminicola IPO323 hypothetical protein (MYCGRDRAFT_68361) mRNA, complete cds	--	--	--	--	--	--	--	--	--	GO:0006779//porphyrin-containing compound biosynthetic process;GO:0018160//peptidyl-pyrromethane cofactor linkage	GO:0004418//hydroxymethylbilane synthase activity	-	4	-	-
Unigene46523_All	201	0	0	0	0	2.6897	4.7425	fgenesh1_pg.C_chr_6000570	94170	NO	no	--	--	--	--	--	--	--	--	--	--	gi|398396462|ref|XP_003851689.1|	151.4	5e-36	hypothetical protein MYCGRDRAFT_94170 [Zymoseptoria tritici IPO323] >gi|339471569|gb|EGP86665.1| hypothetical protein MYCGRDRAFT_94170 [Zymoseptoria tritici IPO323]	gi|398396461|ref|XM_003851641.1|	398	1e-109	Mycosphaerella graminicola IPO323 hypothetical protein (MYCGRDRAFT_94170) mRNA, complete cds	--	--	--	--	--	--	--	--	--	-	-	-	10	-	-
Unigene46524_All	201	0	0	0	1.9124	1.3448	8.6227	estExt_fgenesh1_pm.C_chr_30193	99493	NO	no	IPR002078	Sigma-54 factor, interaction region	ScanRegExp	PS00675	SIGMA54_INTERACT_1	NA	KOG0394	Ras-related GTPase	General function prediction only	POORLY CHARACTERIZED	gi|115387465|ref|XP_001211238.1|	68.2	5e-11	GTP-binding protein ypt7 [Aspergillus terreus NIH2624] >gi|114195322|gb|EAU37022.1| GTP-binding protein ypt7 [Aspergillus terreus NIH2624]	gi|398406057|ref|XM_003854447.1|	204	1e-50	Mycosphaerella graminicola IPO323 ras-related protein-like protein (MYCGRDRAFT_99493) mRNA, complete cds	sp|Q9C2L8|RAB7_NEUCR	67.4	2e-12	Probable Ras-related protein Rab7 OS=Neurospora crassa (strain ATCC 24698 / 74-OR23-1A / CBS 708.71 / DSM 1257 / FGSC 987) GN=17E5.300 PE=3 SV=1	K07897	1e-11	67.4	smp:SMAC_02569	Ras-related protein Rab-7A	GO:0007264//small GTPase mediated signal transduction;GO:0015031//protein transport	GO:0005525//GTP binding	GO:0005886//plasma membrane	6	-	-
Unigene46529_All	211	0	0	0	3.7229	3.4163	13.5531	estExt_fgenesh1_pm.C_chr_100142	101434	NO	no	IPR001804	Isocitrate/isopropylmalate dehydrogenase	ScanRegExp	PS00470	IDH_IMDH	8e-05	KOG0785	Isocitrate dehydrogenase, alpha subunit	Amino acid transport and metabolism	METABOLISM	gi|398390840|ref|XP_003848880.1|	72.4	2e-12	isocitrate dehydrogenase [Zymoseptoria tritici IPO323] >gi|339468756|gb|EGP83856.1| isocitrate dehydrogenase [Zymoseptoria tritici IPO323]	gi|398390839|ref|XM_003848832.1|	218	7e-55	Mycosphaerella graminicola IPO323 isocitrate dehydrogenase (IDH2) mRNA, complete cds	--	--	--	--	K00030	7e-10	61.2	tve:TRV_04041	isocitrate dehydrogenase (NAD+) [EC:1.1.1.41]	GO:0006099//tricarboxylic acid cycle	GO:0051287//NAD binding;GO:0000287//magnesium ion binding;GO:0004449//isocitrate dehydrogenase (NAD+) activity	-	8	-	-
Unigene46530_All	211	0	0	0	1.9853	0.8541	12.7317	estExt_fgenesh1_kg.C_chr_20138	103124	NO	no	IPR002020	Citrate synthase	ScanRegExp	PS00480	CITRATE_SYNTHASE	8e-05	KOG2617	Citrate synthase	Energy production and conversion	METABOLISM	gi|398408409|ref|XP_003855670.1|	143.7	1e-33	citrate synthase [Zymoseptoria tritici IPO323] >gi|339475554|gb|EGP90646.1| citrate synthase [Zymoseptoria tritici IPO323]	gi|398408408|ref|XM_003855622.1|	418	1e-115	Mycosphaerella graminicola IPO323 citrate synthase (CIT2) mRNA, complete cds	sp|O00098|CISY_EMENI	134	1e-32	Citrate synthase, mitochondrial OS=Emericella nidulans (strain FGSC A4 / ATCC 38163 / CBS 112.46 / NRRL 194 / M139) GN=citA PE=2 SV=3	K01647	5e-32	134	ani:AN8275.2	citrate synthase [EC:2.3.3.1]	GO:0044262//cellular carbohydrate metabolic process;GO:0006099//tricarboxylic acid cycle	GO:0004108//citrate (Si)-synthase activity	GO:0005777//peroxisome;GO:0005759//mitochondrial matrix	4	-	-
Unigene46531_All	210	0	0	0	2.0267	0.4291	8.6658	NewTranscript	--	NO	no	--	--	--	--	--	--	--	--	--	--	--	--	--	--	--	--	--	--	--	--	--	--	--	--	--	--	--	-	-	-	4	-	-
Unigene46532_All	210	0	0	0	2.9603	2.1453	2.8886	e_gw1.10.898.1	48689	NO	no	IPR004046	Glutathione S-transferase, C-terminal	ProfileScan	PS50405	GST_C	10.136	KOG0867	Glutathione S-transferase	Posttranslational modification, protein turnover, chaperones	CELLULAR PROCESSES AND SIGNALING	gi|398391194|ref|XP_003849057.1|	143.3	1e-33	hypothetical protein MYCGRDRAFT_48689 [Zymoseptoria tritici IPO323] >gi|339468933|gb|EGP84033.1| hypothetical protein MYCGRDRAFT_48689 [Zymoseptoria tritici IPO323]	gi|398391193|ref|XM_003849009.1|	416	1e-114	Mycosphaerella graminicola IPO323 hypothetical protein (MYCGRDRAFT_48689) mRNA, complete cds	--	--	--	--	K00799	1e-07	53.5	nhe:NECHADRAFT_54515	glutathione S-transferase [EC:2.5.1.18]	-	-	-	9	-	-
Unigene46538_All	209	0	0	0	0	2.5867	14.0975	NewTranscript	--	NO	no	--	--	--	--	--	--	--	--	--	--	--	--	--	--	--	--	--	--	--	--	--	--	--	--	--	--	--	-	-	-	8	-	-
Unigene46539_All	210	0	0	0	2.56775	1.2872	14.443	estExt_Genewise1Plus.C_chr_100460	76293	NO	no	IPR004203	Cytochrome c oxidase subunit IV	HMMPfam	PF02936	COX4	1.1e-58	KOG4075	Cytochrome c oxidase, subunit IV/COX5b	Energy production and conversion	METABOLISM	gi|398390810|ref|XP_003848865.1|	126.3	1e-28	hypothetical protein MYCGRDRAFT_76293 [Zymoseptoria tritici IPO323] >gi|339468741|gb|EGP83841.1| hypothetical protein MYCGRDRAFT_76293 [Zymoseptoria tritici IPO323]	gi|347013775|gb|CP003008.1|	65.9	6e-09	Myceliophthora thermophila ATCC 42464 chromosome 7, complete sequence	sp|O93980|COX5_ASPNG	57	3e-09	Cytochrome c oxidase polypeptide 5, mitochondrial OS=Aspergillus niger GN=cox5 PE=3 SV=1	K02263	8e-11	64.3	pte:PTT_13891	cytochrome c oxidase subunit 4	-	GO:0004129//cytochrome-c oxidase activity	-	8	-	-
Unigene46542_All	209	0	0	0	2.1695	2.5867	2.0732	estExt_fgenesh1_kg.C_chr_10510	102441	NO	no	--	--	--	--	--	--	--	--	--	--	gi|398409668|ref|XP_003856299.1|	152.9	1e-36	hypothetical protein MYCGRDRAFT_102441 [Zymoseptoria tritici IPO323] >gi|339476184|gb|EGP91275.1| hypothetical protein MYCGRDRAFT_102441 [Zymoseptoria tritici IPO323]	gi|398409667|ref|XM_003856251.1|	414	1e-114	Mycosphaerella graminicola IPO323 hypothetical protein (MYCGRDRAFT_102441) mRNA, complete cds	--	--	--	--	--	--	--	--	--	-	-	-	9	-	-
Unigene46549_All	413	0	0	0	1.57015	1.0909	9.2323	estExt_fgenesh1_pm.C_chr_100142	101434	NO	no	IPR001804	Isocitrate/isopropylmalate dehydrogenase	ScanRegExp	PS00470	IDH_IMDH	8e-05	KOG0785	Isocitrate dehydrogenase, alpha subunit	Amino acid transport and metabolism	METABOLISM	gi|398390840|ref|XP_003848880.1|	275.4	2e-73	isocitrate dehydrogenase [Zymoseptoria tritici IPO323] >gi|339468756|gb|EGP83856.1| isocitrate dehydrogenase [Zymoseptoria tritici IPO323]	gi|398390839|ref|XM_003848832.1|	819	0	Mycosphaerella graminicola IPO323 isocitrate dehydrogenase (IDH2) mRNA, complete cds	sp|Q9USP8|IDH2_SCHPO	190	3e-49	Isocitrate dehydrogenase [NAD] subunit 2, mitochondrial OS=Schizosaccharomyces pombe (strain 972 / ATCC 24843) GN=idh2 PE=1 SV=2	K00030	2e-63	239	afv:AFLA_018850	isocitrate dehydrogenase (NAD+) [EC:1.1.1.41]	GO:0006099//tricarboxylic acid cycle	GO:0051287//NAD binding;GO:0000287//magnesium ion binding;GO:0004449//isocitrate dehydrogenase (NAD+) activity	-	6	-	-
Unigene46550_All	416	0	0	0	3.43345	3.0324	32.9133	estExt_fgenesh1_kg.C_chr_10422	102365	NO	no	IPR005484	Ribosomal protein L18P/L5E	HMMPfam	PF00861	Ribosomal_L18p	1.7e-66	KOG0875	60S ribosomal protein L5	Translation, ribosomal structure and biogenesis	INFORMATION STORAGE AND PROCESSING	gi|398409526|ref|XP_003856228.1|	273.5	8e-73	60S ribosomal protein L5 [Zymoseptoria tritici IPO323]	gi|398409525|ref|XM_003856180.1|	825	0	Mycosphaerella graminicola IPO323 60S ribosomal protein L5 (MYCGRDRAFT_102365) mRNA, complete cds	sp|O59953|RL5_NEUCR	227	2e-60	60S ribosomal protein L5 OS=Neurospora crassa (strain ATCC 24698 / 74-OR23-1A / CBS 708.71 / DSM 1257 / FGSC 987) GN=rpl-5 PE=3 SV=1	K02932	5e-63	238	pte:PTT_09448	large subunit ribosomal protein L5e	GO:0006412//translation	GO:0008097//5S rRNA binding;GO:0003735//structural constituent of ribosome	GO:0005840//ribosome	7	-	-
Unigene46552_All	408	0	0	0.2119	0.639	1.9876	11.6818	estExt_fgenesh1_kg.C_chr_11077	102977	NO	no	IPR002293	Amino acid/polyamine transporter I	ProfileScan	PS50285	AMINO_ACID_PERMEASE_2	47.944	KOG1286	Amino acid transporters	Amino acid transport and metabolism	METABOLISM	gi|398411063|ref|XP_003856876.1|	275.8	1e-73	hypothetical protein MYCGRDRAFT_102977 [Zymoseptoria tritici IPO323] >gi|339476761|gb|EGP91852.1| hypothetical protein MYCGRDRAFT_102977 [Zymoseptoria tritici IPO323]	gi|347012982|gb|CP003007.1|	60	8e-07	Myceliophthora thermophila ATCC 42464 chromosome 6, complete sequence	sp|P38090|AGP2_YEAST	132	8e-32	General amino acid permease AGP2 OS=Saccharomyces cerevisiae (strain ATCC 204508 / S288c) GN=AGP2 PE=1 SV=1	K03293	9e-33	137	lbc:LACBIDRAFT_188015	amino acid transporter, AAT family	GO:0003333//amino acid transmembrane transport	GO:0015171//amino acid transmembrane transporter activity	GO:0016021//integral to membrane	6	-	-
Unigene46553_All	424	0	0	0.2039	8.21445	13.6007	79.7089	estExt_fgenesh1_kg.C_chr_20180	103162	NO	no	IPR004977	S25 ribosomal protein	HMMPfam	PF03297	Ribosomal_S25	3.1e-46	KOG1767	40S ribosomal protein S25	Translation, ribosomal structure and biogenesis	INFORMATION STORAGE AND PROCESSING	gi|398408351|ref|XP_003855641.1|	139.4	2e-32	40S ribosomal protein S20 [Zymoseptoria tritici IPO323]	gi|398408350|ref|XM_003855593.1|	841	0	Mycosphaerella graminicola IPO323 40S ribosomal protein S20 (MYCGRDRAFT_103162) mRNA, complete cds	sp|Q7SC06|RS25_NEUCR	108	2e-24	40S ribosomal protein S25 OS=Neurospora crassa (strain ATCC 24698 / 74-OR23-1A / CBS 708.71 / DSM 1257 / FGSC 987) GN=rps-25 PE=3 SV=1	K02975	1e-24	110	nhe:NECHADRAFT_102538	small subunit ribosomal protein S25e	-	-	GO:0005840//ribosome	1	-	-
Unigene46554_All	427	0	0.2082	0	3.27985	3.7983	16.2357	estExt_fgenesh1_pm.C_chr_50161	100205	NO	no	IPR001683	Phox-like	ProfileScan	PS50195	PX	15.141	KOG2273	Membrane coat complex Retromer, subunit VPS5/SNX1, Sorting nexins, and related PX domain-containing proteins	Intracellular trafficking, secretion, and vesicular transport	CELLULAR PROCESSES AND SIGNALING	gi|406864186|gb|EKD17232.1|	209.9	1e-53	eukaryotic initiation factor 4A [Marssonina brunnea f. sp. &apos;multigermtubi&apos; MB_m1]	gi|259485327|tpe|BN001306.1|	379	1e-103	TPA: TPA_reasm: Aspergillus nidulans FGSC A4 chromosome VI	sp|A6RJ45|IF4A_BOTFB	209	4e-55	ATP-dependent RNA helicase eIF4A OS=Botryotinia fuckeliana (strain B05.10) GN=tif1 PE=1 SV=1	K03257	2e-54	209	bfu:BC1G_00466	translation initiation factor 4A	GO:0006413//translational initiation	GO:0008026//ATP-dependent helicase activity;GO:0005524//ATP binding;GO:0003743//translation initiation factor activity	GO:0005737//cytoplasm	8	-	-
Unigene46556_All	391	0	0	0	4.72175	6.4525	18.3954	estExt_fgenesh1_pg.C_chr_10628	107091	NO	no	IPR001388	Synaptobrevin	ProfileScan	PS50892	V_SNARE	16.726	KOG0860	Synaptobrevin/VAMP-like protein	Intracellular trafficking, secretion, and vesicular transport	CELLULAR PROCESSES AND SIGNALING	gi|398409440|ref|XP_003856185.1|	56.2	2e-07	hypothetical protein MYCGRDRAFT_107091 [Zymoseptoria tritici IPO323] >gi|339476070|gb|EGP91161.1| hypothetical protein MYCGRDRAFT_107091 [Zymoseptoria tritici IPO323]	gi|398409439|ref|XM_003856137.1|	172	7e-41	Mycosphaerella graminicola IPO323 hypothetical protein (MYCGRDRAFT_107091) mRNA, complete cds	--	--	--	--	--	--	--	--	--	-	-	-	7	-	-
Unigene46558_All	327	0	0	0	0	4.9599	14.3105	NewTranscript	--	NO	no	--	--	--	--	--	--	--	--	--	--	--	--	--	--	--	--	--	--	--	--	--	--	--	--	--	--	--	-	-	-	8	-	-
Unigene46559_All	329	0	0	0	0.8974	1.6432	5.0046	estExt_Genewise1Plus.C_chr_31246	70000	NO	no	IPR007821	Protein of unknown function DUF704	HMMPfam	PF05146	DUF704	1.2e-25	KOG2936	Uncharacterized conserved protein	Function unknown	POORLY CHARACTERIZED	gi|398404866|ref|XP_003853899.1|	218.8	2e-56	hypothetical protein MYCGRDRAFT_70000 [Zymoseptoria tritici IPO323] >gi|339473782|gb|EGP88875.1| hypothetical protein MYCGRDRAFT_70000 [Zymoseptoria tritici IPO323]	gi|398404865|ref|XM_003853851.1|	652	0	Mycosphaerella graminicola IPO323 hypothetical protein (MYCGRDRAFT_70000) mRNA, complete cds	sp|Q12449|AHA1_YEAST	58.2	1e-09	Hsp90 co-chaperone AHA1 OS=Saccharomyces cerevisiae (strain ATCC 204508 / S288c) GN=AHA1 PE=1 SV=1	--	--	--	--	--	GO:0006950//response to stress;GO:0032781//positive regulation of ATPase activity	GO:0001671//ATPase activator activity;GO:0051087//chaperone binding	-	6	-	-
Unigene46560_All	398	0	0	0	5.9152	7.9238	6.7497	estExt_Genewise1Plus.C_chr_20175	67750	NO	no	IPR000814	Transcription factor TFIID	ScanRegExp	PS00351	TFIID	8e-5,8e-5	KOG3302	TATA-box binding protein (TBP), component of TFIID and TFIIIB	Transcription	INFORMATION STORAGE AND PROCESSING	gi|398406521|ref|XP_003854726.1|	73.9	1e-12	transcription factor TFIID complex [Zymoseptoria tritici IPO323] >gi|339474610|gb|EGP89702.1| transcription factor TFIID complex [Zymoseptoria tritici IPO323]	gi|398406520|ref|XM_003854678.1|	789	0	Mycosphaerella graminicola IPO323 transcription factor TFIID complex (GTF2401) mRNA, complete cds	sp|Q12731|TBP_EMENI	72	1e-13	TATA-box-binding protein OS=Emericella nidulans (strain FGSC A4 / ATCC 38163 / CBS 112.46 / NRRL 194 / M139) GN=tbpA PE=2 SV=1	K03120	3e-13	72.4	pte:PTT_19076	transcription initiation factor TFIID TATA-box-binding protein	GO:0006413//translational initiation;GO:0006367//transcription initiation from RNA polymerase II promoter;GO:0006355//regulation of transcription, DNA-dependent	GO:0003700//sequence-specific DNA binding transcription factor activity;GO:0003677//DNA binding;GO:0003743//translation initiation factor activity	-	5	-	-
Unigene46562_All	401	0	0	0.2156	12.8559	6.2916	12.1019	estExt_fgenesh1_kg.C_chr_110140	106153	NO	no	IPR002889	Carbohydrate-binding WSC	HMMSmart	SM00321	WSC	3.4e-15	KOG4157	beta-1,6-N-acetylglucosaminyltransferase, contains WSC domain	Carbohydrate transport and metabolism	METABOLISM	gi|398390233|ref|XP_003848577.1|	275.8	1e-73	hypothetical protein MYCGRDRAFT_106153 [Zymoseptoria tritici IPO323] >gi|339468452|gb|EGP83553.1| hypothetical protein MYCGRDRAFT_106153 [Zymoseptoria tritici IPO323]	gi|398390232|ref|XM_003848529.1|	795	0	Mycosphaerella graminicola IPO323 hypothetical protein (MYCGRDRAFT_106153) mRNA, complete cds	sp|P34735|YLU2_PICAN	75.9	8e-15	Uncharacterized protein in LEU2 3'region (Fragment) OS=Pichia angusta PE=4 SV=1	K11244	8e-23	104	afv:AFLA_052510	cell wall integrity and stress response component	-	-	-	5	-	-
Unigene46563_All	393	0	0	0	6.49195	6.6489	83.1299	estExt_fgenesh1_kg.C_chr_110096	106114	NO	no	IPR000892	Ribosomal protein S26E	ScanRegExp	PS00733	RIBOSOMAL_S26E	8e-05	KOG1768	40s ribosomal protein S26	Translation, ribosomal structure and biogenesis	INFORMATION STORAGE AND PROCESSING	gi|398389789|ref|XP_003848355.1|	224.9	3e-58	40S ribosomal protein S26 [Zymoseptoria tritici IPO323]	gi|398389788|ref|XM_003848307.1|	779	0	Mycosphaerella graminicola IPO323 40S ribosomal protein S26 (MYCGRDRAFT_106114) mRNA, complete cds	sp|P21772|RS26_NEUCR	198	8e-52	40S ribosomal protein S26E OS=Neurospora crassa (strain ATCC 24698 / 74-OR23-1A / CBS 708.71 / DSM 1257 / FGSC 987) GN=rps-26 PE=3 SV=2	K02976	3e-51	198	pte:PTT_16171	small subunit ribosomal protein S26e	GO:0006412//translation	GO:0003735//structural constituent of ribosome	GO:0005840//ribosome	7	-	-
Unigene46564_All	398	0	0	0.2172	3.38745	2.0375	9.5803	NewTranscript	--	NO	no	--	--	--	--	--	--	--	--	--	--	--	--	--	--	gi|398390709|ref|XM_003848767.1|	95.6	1e-17	Mycosphaerella graminicola IPO323 hypothetical protein (MYCGRDRAFT_110982) mRNA, complete cds	--	--	--	--	--	--	--	--	--	-	-	-	8	-	-
Unigene46565_All	396	0	0	0	4.2991	2.5029	10.504	estExt_fgenesh1_kg.C_chr_60223	104895	NO	yes	IPR001969	Peptidase aspartic, active site	ScanRegExp	PS00141	ASP_PROTEASE	8e-5,8e-5	KOG1339	Aspartyl protease	Posttranslational modification, protein turnover, chaperones	CELLULAR PROCESSES AND SIGNALING	gi|398396710|ref|XP_003851813.1|	277.3	6e-74	hypothetical protein MYCGRDRAFT_104895 [Zymoseptoria tritici IPO323] >gi|339471693|gb|EGP86789.1| hypothetical protein MYCGRDRAFT_104895 [Zymoseptoria tritici IPO323]	gi|70909372|gb|AC163892.2|	63.9	5e-08	Rhizophagus intraradices clone JGIATSX-5O23, complete sequence	sp|Q01294|CARP_NEUCR	185	7e-48	Vacuolar protease A OS=Neurospora crassa (strain ATCC 24698 / 74-OR23-1A / CBS 708.71 / DSM 1257 / FGSC 987) GN=pep-4 PE=3 SV=2	K01381	1e-48	190	bfu:BC1G_06849	saccharopepsin [EC:3.4.23.25]	GO:0006508//proteolysis	GO:0004190//aspartic-type endopeptidase activity	-	8	5	-
Unigene46566_All	471	0	0	0	7.1913	7.0783	12.3271	estExt_fgenesh1_kg.C_chr_10078	102052	NO	yes	--	--	--	--	--	--	--	--	--	--	--	--	--	--	gi|398412779|ref|XM_003857660.1|	410	1e-112	Mycosphaerella graminicola IPO323 hypothetical protein (MYCGRDRAFT_102052) mRNA, complete cds	--	--	--	--	--	--	--	--	--	-	-	-	5	6	-
Unigene46567_All	388	0	0	0	2.19385	3.9479	13.1774	estExt_fgenesh1_pg.C_chr_120173	111476	YES	yes	IPR002227	Tyrosinase	ScanRegExp	PS00498	TYROSINASE_2	NA	--	--	--	--	gi|398389380|ref|XP_003848151.1|	284.3	5e-76	hypothetical protein MYCGRDRAFT_111476 [Zymoseptoria tritici IPO323] >gi|339468025|gb|EGP83127.1| hypothetical protein MYCGRDRAFT_111476 [Zymoseptoria tritici IPO323]	gi|398389379|ref|XM_003848103.1|	769	0	Mycosphaerella graminicola IPO323 hypothetical protein (MYCGRDRAFT_111476) mRNA, complete cds	sp|P00440|TYRO_NEUCR	105	7e-24	Tyrosinase OS=Neurospora crassa (strain ATCC 24698 / 74-OR23-1A / CBS 708.71 / DSM 1257 / FGSC 987) GN=T PE=1 SV=5	K00505	4e-24	108	mgr:MGG_01571	tyrosinase [EC:1.14.18.1]	GO:0055114//oxidation-reduction process	GO:0046872//metal ion binding;GO:0016491//oxidoreductase activity	-	8	10	10
Unigene46569_All	486	0.09195	0	0	6.9073	3.5226	76.1377	estExt_Genewise1.C_chr_60662	59963	NO	no	IPR001141	Ribosomal protein L27e	ScanRegExp	PS01107	RIBOSOMAL_L27E	8e-05	KOG3418	60S ribosomal protein L27	Translation, ribosomal structure and biogenesis	INFORMATION STORAGE AND PROCESSING	gi|398396788|ref|XP_003851852.1|	236.9	1e-61	60S ribosomal protein L27 [Zymoseptoria tritici IPO323]	gi|398396787|ref|XM_003851804.1|	963	0	Mycosphaerella graminicola IPO323 60S ribosomal protein L27 (MYCGRDRAFT_59963) mRNA, complete cds	sp|P0C2H7|RL27B_YEAST	167	4e-42	60S ribosomal protein L27-B OS=Saccharomyces cerevisiae (strain ATCC 204508 / S288c) GN=RPL27B PE=1 SV=1	K02901	3e-55	213	bfu:BC1G_05408	large subunit ribosomal protein L27e	GO:0006412//translation	GO:0003735//structural constituent of ribosome	GO:0005840//ribosome	7	-	-
Unigene46570_All	490	0	0	0	0	6.8038	28.6502	NewTranscript	--	NO	no	--	--	--	--	--	--	--	--	--	--	--	--	--	--	--	--	--	--	--	--	--	--	--	--	--	--	--	-	-	-	7	-	-
Unigene46571_All	490	0	0	0	0.50475	0.5517	8.8426	estExt_fgenesh1_kg.C_chr_10243	102197	NO	no	IPR001865	Ribosomal protein S2	ScanRegExp	PS00963	RIBOSOMAL_S2_2	8e-05	KOG0830	40S ribosomal protein SA (P40)/Laminin receptor 1	Translation, ribosomal structure and biogenesis	INFORMATION STORAGE AND PROCESSING	gi|398409230|ref|XP_003856080.1|	279.6	1e-74	40S ribosomal protein S0 [Zymoseptoria tritici IPO323]	gi|398409229|ref|XM_003856032.1|	971	0	Mycosphaerella graminicola IPO323 40S ribosomal protein S0 (MYCGRDRAFT_102197) mRNA, complete cds	sp|B2VY36|RSSA_PYRTR	164	2e-41	40S ribosomal protein S0 OS=Pyrenophora tritici-repentis (strain Pt-1C-BFP) GN=rps0 PE=3 SV=1	K02998	9e-41	164	pte:PTT_07993	small subunit ribosomal protein SAe	GO:0006412//translation	GO:0003735//structural constituent of ribosome	GO:0015935//small ribosomal subunit	4	-	-
Unigene46572_All	491	0	0	0	2.782	2.7527	21.7086	estExt_fgenesh1_kg.C_chr_10422	102365	NO	no	IPR005484	Ribosomal protein L18P/L5E	HMMPfam	PF00861	Ribosomal_L18p	1.7e-66	KOG0875	60S ribosomal protein L5	Translation, ribosomal structure and biogenesis	INFORMATION STORAGE AND PROCESSING	gi|398409526|ref|XP_003856228.1|	333.2	1e-90	60S ribosomal protein L5 [Zymoseptoria tritici IPO323]	gi|398409525|ref|XM_003856180.1|	973	0	Mycosphaerella graminicola IPO323 60S ribosomal protein L5 (MYCGRDRAFT_102365) mRNA, complete cds	sp|O59953|RL5_NEUCR	265	9e-72	60S ribosomal protein L5 OS=Neurospora crassa (strain ATCC 24698 / 74-OR23-1A / CBS 708.71 / DSM 1257 / FGSC 987) GN=rpl-5 PE=3 SV=1	K02932	5e-74	275	pte:PTT_09448	large subunit ribosomal protein L5e	GO:0006412//translation	GO:0008097//5S rRNA binding;GO:0003735//structural constituent of ribosome	GO:0005840//ribosome	8	-	-
Unigene46573_All	474	0	0	0	0.08695	3.6118	19.0136	NewTranscript	--	NO	no	--	--	--	--	--	--	--	--	--	--	--	--	--	--	--	--	--	--	--	--	--	--	--	--	--	--	--	-	-	-	2	-	-
Unigene46575_All	440	0	0	0	2.00545	1.4335	6.4993	estExt_Genewise1.C_chr_20888	55128	NO	no	IPR003960	AAA-protein subdomain	ScanRegExp	PS00674	AAA	8e-5,8e-5	KOG0730	AAA+-type ATPase	Posttranslational modification, protein turnover, chaperones	CELLULAR PROCESSES AND SIGNALING	gi|398406861|ref|XP_003854896.1|	202.2	2e-51	AAA family ATPase CDC48 [Zymoseptoria tritici IPO323]	gi|398406860|ref|XM_003854848.1|	872	0	Mycosphaerella graminicola IPO323 AAA family ATPase CDC48 (MYCGRDRAFT_55128) mRNA, complete cds	sp|Q5AWS6|CDC48_EMENI	107	3e-24	Cell division control protein 48 OS=Emericella nidulans (strain FGSC A4 / ATCC 38163 / CBS 112.46 / NRRL 194 / M139) GN=cdc48 PE=1 SV=2	K13525	2e-26	116	pte:PTT_12208	transitional endoplasmic reticulum ATPase	GO:0051301//cell division	GO:0017111//nucleoside-triphosphatase activity;GO:0005524//ATP binding	-	6	-	-
Unigene46576_All	441	0	0	0	4.1864	1.6345	6.8776	fgenesh1_pg.C_chr_11000240	96677	YES	yes	IPR000028	Chloroperoxidase	BlastProDom	PD040763	sp_Q8TFD4_MYCPJ_Q8TFD4;	5e-16	--	--	--	--	gi|398390273|ref|XP_003848597.1|	305.8	1e-82	hypothetical protein MYCGRDRAFT_96677 [Zymoseptoria tritici IPO323] >gi|339468472|gb|EGP83573.1| hypothetical protein MYCGRDRAFT_96677 [Zymoseptoria tritici IPO323]	gi|398390272|ref|XM_003848549.1|	874	0	Mycosphaerella graminicola IPO323 hypothetical protein (MYCGRDRAFT_96677) mRNA, complete cds	sp|P47179|DAN4_YEAST	55.1	2e-08	Cell wall protein DAN4 OS=Saccharomyces cerevisiae (strain ATCC 204508 / S288c) GN=DAN4 PE=2 SV=1	K11244	5e-07	52.4	sce:YOL105C	cell wall integrity and stress response component	-	GO:0004601//peroxidase activity	-	10	5	3
Unigene46577_All	435	0	0	0.1987	6.62855	3.9356	23.308	estExt_Genewise1.C_chr_21770	55760	NO	no	IPR000795	Protein synthesis factor, GTP-binding	ScanRegExp	PS00301	EFACTOR_GTP	8e-05	KOG0469	Elongation factor 2	Translation, ribosomal structure and biogenesis	INFORMATION STORAGE AND PROCESSING	gi|398407831|ref|XP_003855381.1|	295.8	1e-79	elongation factor 2 [Zymoseptoria tritici IPO323]	gi|398407830|ref|XM_003855333.1|	862	0	Mycosphaerella graminicola IPO323 elongation factor 2 (MYCGRDRAFT_55760) mRNA, complete cds	sp|Q96X45|EF2_NEUCR	252	8e-68	Elongation factor 2 OS=Neurospora crassa (strain ATCC 24698 / 74-OR23-1A / CBS 708.71 / DSM 1257 / FGSC 987) GN=cot-3 PE=3 SV=3	K03234	4e-73	271	bfu:BC1G_09731	elongation factor 2	GO:0006184//GTP catabolic process;GO:0045901//positive regulation of translational elongation	GO:0003746//translation elongation factor activity;GO:0003924//GTPase activity;GO:0005525//GTP binding	-	7	-	-
Unigene46578_All	384	0	0	0	1.82225	1.8772	1.5797	estExt_Genewise1Plus.C_chr_130362	77856	NO	no	IPR004045	Glutathione S-transferase, N-terminal	ProfileScan	PS50404	GST_N	15.956	KOG0867	Glutathione S-transferase	Posttranslational modification, protein turnover, chaperones	CELLULAR PROCESSES AND SIGNALING	gi|398388557|ref|XP_003847740.1|	129.8	1e-29	hypothetical protein MYCGRDRAFT_77856 [Zymoseptoria tritici IPO323] >gi|339467613|gb|EGP82716.1| hypothetical protein MYCGRDRAFT_77856 [Zymoseptoria tritici IPO323]	gi|398388556|ref|XM_003847692.1|	367	2e-99	Mycosphaerella graminicola IPO323 hypothetical protein (MYCGRDRAFT_77856) mRNA, complete cds	--	--	--	--	--	--	--	--	--	-	-	-	9	-	-
Unigene46581_All	508	0	0	0.1702	4.49185	6.208	11.2587	NewTranscript	--	NO	no	--	--	--	--	--	--	--	--	--	--	--	--	--	--	gi|396480505|ref|NW_003533870.1|	60	1e-06	Leptosphaeria maculans JN3 SuperContig_16_v2 >gi|312217228|emb|FP929131.1| Leptosphaeria maculans JN3 lm_SuperContig_16_v2 genomic supercontig, whole genome, isolate v23.1.3	--	--	--	--	--	--	--	--	--	-	-	-	5	-	-
Unigene46582_All	341	0	0	0.2535	0.62405	3.9635	19.5679	NewTranscript	--	NO	no	--	--	--	--	--	--	--	--	--	--	--	--	--	--	--	--	--	--	--	--	--	--	--	--	--	--	--	-	-	-	3	-	-
Unigene46583_All	338	0	0	0	2.0504	1.3329	9.7426	gw1.2.2106.1	28304	NO	no	IPR002078	Sigma-54 factor, interaction region	ScanRegExp	PS00675	SIGMA54_INTERACT_1	NA	KOG0087	GTPase Rab11/YPT3, small G protein superfamily	Intracellular trafficking, secretion, and vesicular transport	CELLULAR PROCESSES AND SIGNALING	gi|398408387|ref|XP_003855659.1|	222.6	1e-57	GTP-binding protein [Zymoseptoria tritici IPO323] >gi|339475543|gb|EGP90635.1| GTP-binding protein [Zymoseptoria tritici IPO323]	gi|398408386|ref|XM_003855611.1|	670	0	Mycosphaerella graminicola IPO323 GTP-binding protein (MYCGRDRAFT_103141) mRNA, complete cds	sp|P17610|YPT3_SCHPO	187	2e-48	GTP-binding protein ypt3 OS=Schizosaccharomyces pombe (strain 972 / ATCC 24843) GN=ypt3 PE=1 SV=1	K07976	2e-54	209	cne:CNE01820	Rab family, other	GO:0007264//small GTPase mediated signal transduction;GO:0015031//protein transport	GO:0005525//GTP binding	-	8	-	-
Unigene46584_All	346	0	0	0	1.5972	0.5208	7.0128	NewTranscript	--	NO	no	--	--	--	--	--	--	--	--	--	--	--	--	--	--	--	--	--	--	--	--	--	--	--	--	--	--	--	-	-	-	4	-	-
Unigene46586_All	326	0	0	0	3.81075	4.6987	17.2784	estExt_Genewise1Plus.C_chr_100094;fgenesh1_pg.C_chr_19000002	76039;97914	NO	no	IPR000217	Tubulin	ScanRegExp	PS00227	TUBULIN	NA	KOG1376	Alpha tubulin	Cytoskeleton	CELLULAR PROCESSES AND SIGNALING	gi|398390612|ref|XP_003848766.1|	64.3	8e-10	alpha tubulin [Zymoseptoria tritici IPO323] >gi|339468642|gb|EGP83742.1| alpha tubulin [Zymoseptoria tritici IPO323]	gi|398390611|ref|XM_003848718.1|	551	1e-155	Mycosphaerella graminicola IPO323 alpha tubulin (MYCGRDRAFT_76039) mRNA, complete cds	sp|O94128|TBA_MYCGR	64.3	2e-11	Tubulin alpha chain OS=Mycosphaerella graminicola PE=3 SV=1	K07374	1e-08	57.4	bfu:BC1G_05600	tubulin alpha	-	-	-	7	-	-
Unigene46587_All	325	0	0	0	2.6944	2.7724	8.7991	estExt_fgenesh1_pg.C_chr_10628	107091	NO	no	IPR001388	Synaptobrevin	ProfileScan	PS50892	V_SNARE	16.726	KOG0860	Synaptobrevin/VAMP-like protein	Intracellular trafficking, secretion, and vesicular transport	CELLULAR PROCESSES AND SIGNALING	gi|398409440|ref|XP_003856185.1|	158.7	3e-38	hypothetical protein MYCGRDRAFT_107091 [Zymoseptoria tritici IPO323] >gi|339476070|gb|EGP91161.1| hypothetical protein MYCGRDRAFT_107091 [Zymoseptoria tritici IPO323]	gi|398409439|ref|XM_003856137.1|	644	0	Mycosphaerella graminicola IPO323 hypothetical protein (MYCGRDRAFT_107091) mRNA, complete cds	sp|Q92356|SYB1_SCHPO	70.9	2e-13	Synaptobrevin homolog 1 OS=Schizosaccharomyces pombe (strain 972 / ATCC 24843) GN=syb1 PE=2 SV=1	K08513	6e-17	84.7	nhe:NECHADRAFT_92014	vesicle-associated membrane protein 4	GO:0016192//vesicle-mediated transport	-	GO:0016021//integral to membrane	8	-	-
Unigene46591_All	370	0	0	0	3.5261	2.4353	20.8447	estExt_Genewise1.C_chr_13114	53984	NO	no	IPR003213	Cytochrome oxidase c, subunit VIb	superfamily	SSF47694	Cytochrome c oxidase subunit h	1e-30	KOG3057	Cytochrome c oxidase, subunit VIb/COX12	Energy production and conversion	METABOLISM	gi|398410520|ref|XP_003856609.1|	182.6	2e-45	hypothetical protein MYCGRDRAFT_53984 [Zymoseptoria tritici IPO323] >gi|339476494|gb|EGP91585.1| hypothetical protein MYCGRDRAFT_53984 [Zymoseptoria tritici IPO323]	gi|189200299|ref|XM_001936452.1|	170	3e-40	Pyrenophora tritici-repentis Pt-1C-BFP cytochrome c oxidase polypeptide VIb, mRNA	sp|O94581|COX12_SCHPO	121	1e-28	Cytochrome c oxidase subunit 6B OS=Schizosaccharomyces pombe (strain 972 / ATCC 24843) GN=cox12 PE=2 SV=2	K02267	6e-40	160	cpw:CPC735_067960	cytochrome c oxidase subunit 6b	GO:0033617//mitochondrial respiratory chain complex IV assembly;GO:0055114//oxidation-reduction process	GO:0004129//cytochrome-c oxidase activity	GO:0005751//mitochondrial respiratory chain complex IV	8	-	-
Unigene46592_All	373	0	0	0.2318	2.6855	6.0392	24.859	estExt_fgenesh1_kg.C_chr_80077	105388	NO	no	NULL	NULL	superfamily	SSF54189	Ribosomal proteins L23 and L15e	3.9e-28	KOG1751	60s ribosomal protein L23	Translation, ribosomal structure and biogenesis	INFORMATION STORAGE AND PROCESSING	gi|398393998|ref|XP_003850458.1|	125.9	2e-28	60S ribosomal protein L25 [Zymoseptoria tritici IPO323]	gi|398393997|ref|XM_003850410.1|	739	0	Mycosphaerella graminicola IPO323 60S ribosomal protein L25 (MYCGRDRAFT_105388) mRNA, complete cds	sp|P51997|RL25_PUCGR	92	9e-20	60S ribosomal protein L25 OS=Puccinia graminis PE=2 SV=2	K02893	4e-27	118	cpw:CPC735_028760	large subunit ribosomal protein L23Ae	GO:0006412//translation	GO:0003735//structural constituent of ribosome;GO:0000166//nucleotide binding	GO:0005840//ribosome	7	-	-
Unigene46594_All	381	0	0	0	3.55005	5.4394	6.596	estExt_fgenesh1_kg.C_chr_20500	103460	YES	yes	--	--	--	--	--	--	--	--	--	--	gi|398407657|ref|XP_003855294.1|	252.7	1e-66	hypothetical protein MYCGRDRAFT_103460 [Zymoseptoria tritici IPO323] >gi|339475178|gb|EGP90270.1| hypothetical protein MYCGRDRAFT_103460 [Zymoseptoria tritici IPO323]	gi|398407656|ref|XM_003855246.1|	755	0	Mycosphaerella graminicola IPO323 hypothetical protein (MYCGRDRAFT_103460) mRNA, complete cds	--	--	--	--	--	--	--	--	--	GO:0055114//oxidation-reduction process	GO:0016491//oxidoreductase activity;GO:0046914//transition metal ion binding	-	10	5	3
Unigene46599_All	349	0	0	0	1.66315	2.84	7.9457	NewTranscript	--	NO	no	--	--	--	--	--	--	--	--	--	--	gi|398404127|ref|XP_003853530.1|	246.5	1e-64	hypothetical protein MYCGRDRAFT_70800 [Zymoseptoria tritici IPO323] >gi|339473412|gb|EGP88506.1| hypothetical protein MYCGRDRAFT_70800 [Zymoseptoria tritici IPO323]	gi|398404126|ref|XM_003853482.1|	692	0	Mycosphaerella graminicola IPO323 hypothetical protein (MYCGRDRAFT_70800) mRNA, complete cds	--	--	--	--	--	--	--	--	--	-	-	-	8	-	-
Unigene46603_All	900	0	0	0	6.25415	7.4086	31.1969	estExt_fgenesh1_kg.C_chr_20549	103505	NO	no	IPR000194	H+-transporting two-sector ATPase, alpha/beta subunit, central region	ScanRegExp	PS00152	ATPASE_ALPHA_BETA	8e-05	KOG1350	F0F1-type ATP synthase, beta subunit	Energy production and conversion	METABOLISM	gi|398407561|ref|XP_003855246.1|	490	3e-137	ATP synthase F1-sector subunit beta [Zymoseptoria tritici IPO323]	gi|398407560|ref|XM_003855198.1|	1784	0	Mycosphaerella graminicola IPO323 ATP synthase F1-sector subunit beta (MYCGRDRAFT_103505) mRNA, complete cds	sp|P23704|ATPB_NEUCR	455	2e-128	ATP synthase subunit beta, mitochondrial OS=Neurospora crassa (strain ATCC 24698 / 74-OR23-1A / CBS 708.71 / DSM 1257 / FGSC 987) GN=atp-2 PE=2 SV=1	K02133	4e-128	456	smp:SMAC_04164	F-type H+-transporting ATPase subunit beta [EC:3.6.3.14]	GO:0015991//ATP hydrolysis coupled proton transport;GO:0042777//plasma membrane ATP synthesis coupled proton transport;GO:0006200//ATP catabolic process	GO:0046961//proton-transporting ATPase activity, rotational mechanism;GO:0008553//hydrogen-exporting ATPase activity, phosphorylative mechanism;GO:0046933//hydrogen ion transporting ATP synthase activity, rotational mechanism;GO:0005524//ATP binding	GO:0005754//mitochondrial proton-transporting ATP synthase, catalytic core;GO:0005886//plasma membrane	7	-	-
Unigene46605_All	739	0	0	0	3.0379	5.4867	36.5863	estExt_fgenesh1_kg.C_chr_10821	102740	NO	no	IPR000915	Ribosomal protein L6E	HMMPfam	PF01159	Ribosomal_L6e	3.8e-41	KOG1694	60s ribosomal protein L6	Translation, ribosomal structure and biogenesis	INFORMATION STORAGE AND PROCESSING	gi|398411594|ref|XP_003857135.1|	376.7	2e-103	60S ribosomal protein L6 [Zymoseptoria tritici IPO323]	gi|398411593|ref|XM_003857087.1|	1429	0	Mycosphaerella graminicola IPO323 60S ribosomal protein L6 (MYCGRDRAFT_102740) mRNA, complete cds	sp|P05739|RL6B_YEAST	199	2e-51	60S ribosomal protein L6-B OS=Saccharomyces cerevisiae (strain ATCC 204508 / S288c) GN=RPL6B PE=1 SV=4	K02934	1e-67	254	bfu:BC1G_12113	large subunit ribosomal protein L6e	GO:0006412//translation	GO:0003735//structural constituent of ribosome	GO:0005840//ribosome	7	-	-
Unigene46606_All	748	0	0	0	0.17425	4.2161	27.6888	NewTranscript	--	NO	no	--	--	--	--	--	--	--	--	--	--	gi|398391669|ref|XP_003849294.1|	55.1	1e-06	hypothetical protein MYCGRDRAFT_95537 [Zymoseptoria tritici IPO323] >gi|339469171|gb|EGP84270.1| hypothetical protein MYCGRDRAFT_95537 [Zymoseptoria tritici IPO323]	--	--	--	--	--	--	--	--	K11229	2e-06	51.6	yli:YALI0F08855g	mitogen-activated protein kinase kinase kinase [EC:2.7.11.1]	-	-	-	2	-	-
Unigene46607_All	394	0	0	0	3.4924	2.7443	4.1789	estExt_Genewise1.C_chr_13400	54172	YES	yes	--	--	--	--	--	--	KOG3770	Acid sphingomyelinase and PHM5 phosphate metabolism protein	Lipid transport and metabolism	METABOLISM	gi|398411340|ref|XP_003857010.1|	204.5	5e-52	Endopolyphosphatase, Ppn1p-related protein, partial [Zymoseptoria tritici IPO323] >gi|339476895|gb|EGP91986.1| Endopolyphosphatase, Ppn1p-related protein [Zymoseptoria tritici IPO323]	gi|398411339|ref|XM_003856962.1|	571	1e-161	Mycosphaerella graminicola IPO323 Endopolyphosphatase, Ppn1p-related protein (MYCGRDRAFT_54172) mRNA, partial cds	sp|Q9P3S1|PPN1_NEUCR	55.5	1e-08	Endopolyphosphatase OS=Neurospora crassa (strain ATCC 24698 / 74-OR23-1A / CBS 708.71 / DSM 1257 / FGSC 987) GN=ppn-1 PE=3 SV=2	K06018	4e-12	68.9	smp:SMAC_00461	endopolyphosphatase [EC:3.6.1.10]	-	GO:0000298//endopolyphosphatase activity	GO:0005774//vacuolar membrane;GO:0016021//integral to membrane	10	5	3
Unigene46609_All	1262	0.07055	0	0.137	29.3131	40.3399	70.1778	estExt_fgenesh1_kg.C_chr_50087	104409	NO	no	IPR001425	Bacterial rhodopsin	ScanRegExp	PS00950	BACTERIAL_OPSIN_1	8e-05	--	--	--	--	gi|398398493|ref|XP_003852704.1|	605.1	1e-171	hypothetical protein MYCGRDRAFT_104409 [Zymoseptoria tritici IPO323] >gi|339472585|gb|EGP87680.1| hypothetical protein MYCGRDRAFT_104409 [Zymoseptoria tritici IPO323]	gi|396470147|ref|XM_003838526.1|	137	1e-29	Leptosphaeria maculans JN3 similar to opsin-1 (LEMA_P115100.1) mRNA, complete cds	sp|Q9UW81|NOP1_NEUCR	348	4e-96	Opsin-1 OS=Neurospora crassa (strain ATCC 24698 / 74-OR23-1A / CBS 708.71 / DSM 1257 / FGSC 987) GN=nop-1 PE=1 SV=1	K01183	9e-19	94	afm:AFUA_5G03760	chitinase [EC:3.2.1.14]	GO:0006811//ion transport;GO:0009987//cellular process;GO:0009416//response to light stimulus	GO:0005503//all-trans retinal binding;GO:0005216//ion channel activity	GO:0016021//integral to membrane	1	-	-
Unigene46610_All	1205	0	0.0738	0.0717	13.0724	35.0697	10.2839	estExt_Genewise1Plus.C_chr_81373	75229	NO	no	--	--	--	--	--	--	--	--	--	--	gi|398393492|ref|XP_003850205.1|	620.2	3e-176	hypothetical protein MYCGRDRAFT_75229 [Zymoseptoria tritici IPO323] >gi|339470083|gb|EGP85181.1| hypothetical protein MYCGRDRAFT_75229 [Zymoseptoria tritici IPO323]	gi|398393491|ref|XM_003850157.1|	2369	0	Mycosphaerella graminicola IPO323 hypothetical protein (MYCGRDRAFT_75229) mRNA, complete cds	sp|P08640|MUC1_YEAST	92.4	6e-19	Flocculation protein FLO11 OS=Saccharomyces cerevisiae (strain ATCC 204508 / S288c) GN=MUC1 PE=1 SV=2	K01178	3e-18	92.4	sce:YIR019C	glucoamylase [EC:3.2.1.3]	-	-	-	5	-	-
Unigene46612_All	457	0	0	0.1892	0.5632	19.7165	28.2539	fgenesh1_pg.C_chr_3000119	91409	YES	yes	--	--	--	--	--	--	--	--	--	--	gi|398406278|ref|XP_003854605.1|	158.3	4e-38	hypothetical protein MYCGRDRAFT_91409 [Zymoseptoria tritici IPO323] >gi|339474488|gb|EGP89581.1| hypothetical protein MYCGRDRAFT_91409 [Zymoseptoria tritici IPO323]	gi|398406277|ref|XM_003854557.1|	416	1e-114	Mycosphaerella graminicola IPO323 hypothetical protein (MYCGRDRAFT_91409) mRNA, complete cds	--	--	--	--	--	--	--	--	--	-	-	-	3	7	8
Unigene46613_All	458	0	0	0	13.8177	10.8204	11.9202	estExt_Genewise1.C_chr_110384	63646	NO	no	IPR007250	Heat shock protein 9/12	HMMPfam	PF04119	HSP9_HSP12	2e-19	--	--	--	--	gi|398389783|ref|XP_003848352.1|	168.3	4e-41	hypothetical protein MYCGRDRAFT_63646 [Zymoseptoria tritici IPO323] >gi|339468227|gb|EGP83328.1| hypothetical protein MYCGRDRAFT_63646 [Zymoseptoria tritici IPO323]	gi|398389782|ref|XM_003848304.1|	908	0	Mycosphaerella graminicola IPO323 hypothetical protein (MYCGRDRAFT_63646) mRNA, complete cds	sp|P50519|HSP9_SCHPO	57.8	3e-09	Heat shock protein hsp9 OS=Schizosaccharomyces pombe (strain 972 / ATCC 24843) GN=hsp9 PE=2 SV=1	--	--	--	--	--	GO:0006950//response to stress	-	-	5	-	-
Unigene46614_All	570	0	0	0.3033	4.59945	4.7423	39.8322	estExt_Genewise1Plus.C_chr_31972	70471	NO	no	IPR001976	Ribosomal protein S24e	ScanRegExp	PS00529	RIBOSOMAL_S24E	NA	KOG3424	40S ribosomal protein S24	Translation, ribosomal structure and biogenesis	INFORMATION STORAGE AND PROCESSING	gi|398405454|ref|XP_003854193.1|	229.2	4e-59	40S ribosomal protein S24 [Zymoseptoria tritici IPO323]	gi|398405453|ref|XM_003854145.1|	1128	0	Mycosphaerella graminicola IPO323 40S ribosomal protein S24 (MYCGRDRAFT_70471) mRNA, complete cds	sp|O59865|RS24B_SCHPO	162	1e-40	40S ribosomal protein S24-B OS=Schizosaccharomyces pombe (strain 972 / ATCC 24843) GN=rps24b PE=2 SV=3	K02974	1e-48	191	pno:SNOG_13735	small subunit ribosomal protein S24e	GO:0006412//translation	GO:0003735//structural constituent of ribosome;GO:0000166//nucleotide binding	GO:0005840//ribosome	7	-	-
Unigene46615_All	577	0.07745	0	0	112.703	102.91	153.942	fgenesh1_pm.C_chr_11000201	88109	NO	no	--	--	--	--	--	--	--	--	--	--	gi|398390165|ref|XP_003848543.1|	173.3	2e-42	hypothetical protein MYCGRDRAFT_88109 [Zymoseptoria tritici IPO323] >gi|339468418|gb|EGP83519.1| hypothetical protein MYCGRDRAFT_88109 [Zymoseptoria tritici IPO323]	gi|77863227|gb|DQ198442.1|	109	1e-21	Mycosphaerella populorum isolate S0445 microsatellite flanking region SM_satB, allele 544 sequence	sp|P22151|GRG1_NEUCR	64.7	4e-11	Glucose-repressible gene protein OS=Neurospora crassa (strain ATCC 24698 / 74-OR23-1A / CBS 708.71 / DSM 1257 / FGSC 987) GN=grg-1 PE=2 SV=1	K01183	7e-07	52.8	ani:AN8241.2	chitinase [EC:3.2.1.14]	GO:0007264//small GTPase mediated signal transduction;GO:0006184//GTP catabolic process	GO:0003924//GTPase activity;GO:0005525//GTP binding	GO:0016020//membrane	1	-	-
Unigene46616_All	560	0	0.3175	0.1544	2.43325	9.8149	68.2431	estExt_fgenesh1_pg.C_chr_70341	110220	YES	yes	--	--	--	--	--	--	--	--	--	--	gi|398394559|ref|XP_003850738.1|	292.7	2e-78	hypothetical protein MYCGRDRAFT_110220 [Zymoseptoria tritici IPO323] >gi|339470617|gb|EGP85714.1| hypothetical protein MYCGRDRAFT_110220 [Zymoseptoria tritici IPO323]	gi|398394558|ref|XM_003850690.1|	918	0	Mycosphaerella graminicola IPO323 hypothetical protein (MYCGRDRAFT_110220) mRNA, complete cds	--	--	--	--	--	--	--	--	--	-	-	-	7	7	8
Unigene46617_All	558	0	0	0	7.3559	4.1984	4.0378	estExt_Genewise1Plus.C_chr_120301	77354	NO	no	NULL	NULL	ScanRegExp	PS00225	CRYSTALLIN_BETAGAMMA	NA	--	--	--	--	gi|398389424|ref|XP_003848173.1|	376.7	1e-103	hypothetical protein MYCGRDRAFT_77354 [Zymoseptoria tritici IPO323] >gi|339468047|gb|EGP83149.1| hypothetical protein MYCGRDRAFT_77354 [Zymoseptoria tritici IPO323]	gi|325974206|emb|FQ790299.1|	60	1e-06	Botryotinia fuckeliana isolate T4 SuperContig_237_1 genomic supercontig, whole genome	sp|Q09675|YA02_SCHPO	75.5	2e-14	Uncharacterized protein C5H10.02c OS=Schizosaccharomyces pombe (strain 972 / ATCC 24843) GN=SPAC5H10.02c PE=2 SV=1	K01423	4e-50	196	uma:UM00094.1	[EC:3.4.-.-]	-	-	-	10	-	-
Unigene46618_All	565	0	0	0	4.2042	3.8274	6.2885	estExt_fgenesh1_pm.C_chr_50060	100129	NO	no	IPR001272	Phosphoenolpyruvate carboxykinase (ATP)	ScanRegExp	PS00532	PEPCK_ATP	8e-05	--	--	--	--	gi|398398549|ref|XP_003852732.1|	390.2	1e-107	phosphoenolpyruvate carboxykinase [ATP] [Zymoseptoria tritici IPO323] >gi|339472613|gb|EGP87708.1| phosphoenolpyruvate carboxykinase [ATP] [Zymoseptoria tritici IPO323]	gi|398398548|ref|XM_003852684.1|	1120	0	Mycosphaerella graminicola IPO323 phosphoenolpyruvate carboxykinase [ATP] (PCK1) mRNA, complete cds	sp|Q96UL8|PCKA_EMENI	348	2e-96	Phosphoenolpyruvate carboxykinase [ATP] OS=Emericella nidulans (strain FGSC A4 / ATCC 38163 / CBS 112.46 / NRRL 194 / M139) GN=acuF PE=3 SV=3	K01610	9e-97	351	bfu:BC1G_14651	phosphoenolpyruvate carboxykinase (ATP) [EC:4.1.1.49]	GO:0006094//gluconeogenesis;GO:0016310//phosphorylation	GO:0016301//kinase activity;GO:0004612//phosphoenolpyruvate carboxykinase (ATP) activity;GO:0005524//ATP binding	GO:0005737//cytoplasm	10	-	-
Unigene46622_All	507	0	0	0	5.9708	6.9311	18.9724	estExt_Genewise1Plus.C_chr_120264	77324	YES	yes	--	--	--	--	--	--	--	--	--	--	gi|398389440|ref|XP_003848181.1|	211.1	8e-54	hypothetical protein MYCGRDRAFT_77324 [Zymoseptoria tritici IPO323] >gi|339468055|gb|EGP83157.1| hypothetical protein MYCGRDRAFT_77324 [Zymoseptoria tritici IPO323]	gi|398389439|ref|XM_003848133.1|	1003	0	Mycosphaerella graminicola IPO323 hypothetical protein (MYCGRDRAFT_77324) mRNA, complete cds	sp|Q4WNS8|ECM33_ASPFU	60.8	5e-10	Protein ecm33 OS=Neosartorya fumigata (strain ATCC MYA-4609 / Af293 / CBS 101355 / FGSC A1100) GN=ecm33 PE=1 SV=1	--	--	--	--	--	-	-	-	5	6	10
Unigene46623_All	492	0	0	0	4.18705	4.7616	12.3294	NewTranscript	--	NO	no	--	--	--	--	--	--	--	--	--	--	gi|406866985|gb|EKD20024.1|	151.4	6e-36	basic proline-rich protein [Marssonina brunnea f. sp. &apos;multigermtubi&apos; MB_m1]	--	--	--	--	sp|P32334|MSB2_YEAST	71.6	3e-13	Signaling mucin MSB2 OS=Saccharomyces cerevisiae (strain ATCC 204508 / S288c) GN=MSB2 PE=1 SV=1	K03128	4e-06	49.7	pte:PTT_11925	transcription initiation factor TFIID subunit 2	-	-	-	8	-	-
Unigene46624_All	500	0	0	0	2.27285	2.5229	13.172	e_gw1.8.1330.1	45721	NO	no	IPR003204	Cytochrome c oxidase, subunit Va	HMMPfam	PF02284	COX5A	8.5e-49	KOG4077	Cytochrome c oxidase, subunit Va/COX6	Energy production and conversion	METABOLISM	gi|398393732|ref|XP_003850325.1|	235	5e-61	hypothetical protein MYCGRDRAFT_45721 [Zymoseptoria tritici IPO323] >gi|339470203|gb|EGP85301.1| hypothetical protein MYCGRDRAFT_45721 [Zymoseptoria tritici IPO323]	gi|164424729|ref|XM_955917.2|	157	6e-36	Neurospora crassa OR74A cytochrome c oxidase polypeptide VI, mitochondrial precursor partial mRNA	sp|Q01359|COX6_NEUCR	177	3e-45	Cytochrome c oxidase subunit 6, mitochondrial OS=Neurospora crassa (strain ATCC 24698 / 74-OR23-1A / CBS 708.71 / DSM 1257 / FGSC 987) GN=cox-6 PE=3 SV=2	K02264	3e-46	182	ssl:SS1G_01396	cytochrome c oxidase subunit 5a	GO:0006123//mitochondrial electron transport, cytochrome c to oxygen	GO:0046872//metal ion binding;GO:0004129//cytochrome-c oxidase activity	GO:0005751//mitochondrial respiratory chain complex IV	8	-	-
Unigene46625_All	528	0	0	0	4.8174	2.7304	5.252	estExt_Genewise1Plus.C_chr_30396	69430	NO	no	IPR001189	Manganese and iron superoxide dismutase	ScanRegExp	PS00088	SOD_MN	8e-05	KOG0876	Manganese superoxide dismutase	Inorganic ion transport and metabolism	METABOLISM	gi|398404456|ref|XP_003853694.1|	357.5	8e-98	mitochondrial superoxide dismutase [Mn] [Zymoseptoria tritici IPO323]	gi|398404455|ref|XM_003853646.1|	1047	0	Mycosphaerella graminicola IPO323 mitochondrial superoxide dismutase [Mn] (MYCGRDRAFT_69430) mRNA, complete cds	sp|P00447|SODM_YEAST	185	2e-47	Superoxide dismutase [Mn], mitochondrial OS=Saccharomyces cerevisiae (strain ATCC 204508 / S288c) GN=SOD2 PE=1 SV=1	K04564	1e-74	277	pte:PTT_09330	superoxide dismutase, Fe-Mn family [EC:1.15.1.1]	GO:0006801//superoxide metabolic process;GO:0055114//oxidation-reduction process	GO:0046872//metal ion binding;GO:0004784//superoxide dismutase activity	-	10	-	-
Unigene46628_All	653	0	0	0	2.66	7.4512	34.7693	fgenesh1_kg.C_chr_5000368	80995	NO	no	IPR000589	Ribosomal protein S15	ScanRegExp	PS00362	RIBOSOMAL_S15	8e-05	KOG0400	40S ribosomal protein S13	Translation, ribosomal structure and biogenesis	INFORMATION STORAGE AND PROCESSING	gi|398397853|ref|XP_003852384.1|	300.1	2e-80	40S ribosomal protein S13 [Zymoseptoria tritici IPO323]	gi|398397852|ref|XM_003852336.1|	1289	0	Mycosphaerella graminicola IPO323 40S ribosomal protein S13 (MYCGRDRAFT_80995) mRNA, complete cds	sp|P33192|RS13_CANMA	251	4e-67	40S ribosomal protein S13 OS=Candida maltosa GN=RPS13 PE=3 SV=2	K02953	6e-78	289	bfu:BC1G_02192	small subunit ribosomal protein S13e	GO:0006412//translation	GO:0003735//structural constituent of ribosome	GO:0005840//ribosome	7	-	-
Unigene46629_All	656	0	0	0	3.64655	4.8074	27.7411	estExt_fgenesh1_kg.C_chr_100024	105843	NO	no	IPR000911	Ribosomal protein L11	HMMSmart	SM00649	RL11	6e-51	KOG0886	40S ribosomal protein S2	Translation, ribosomal structure and biogenesis	INFORMATION STORAGE AND PROCESSING	gi|398391528|ref|XP_003849224.1|	321.6	7e-87	60S ribosomal protein L12 [Zymoseptoria tritici IPO323]	gi|398391527|ref|XM_003849176.1|	1298	0	Mycosphaerella graminicola IPO323 60S ribosomal protein L12 (MYCGRDRAFT_105843) mRNA, complete cds	sp|Q9C285|RL12_NEUCR	271	2e-73	60S ribosomal protein L12 OS=Neurospora crassa (strain ATCC 24698 / 74-OR23-1A / CBS 708.71 / DSM 1257 / FGSC 987) GN=rpl-12 PE=3 SV=1	K02870	2e-82	304	pno:SNOG_12114	large subunit ribosomal protein L12e	GO:0006351//transcription, DNA-dependent;GO:0006412//translation	GO:0003677//DNA binding;GO:0003735//structural constituent of ribosome;GO:0008270//zinc ion binding	GO:0005840//ribosome;GO:0005634//nucleus	7	-	-
Unigene46631_All	601	0	0	0	3.55755	3.1484	6.6327	estExt_Genewise1.C_chr_12656	53658	NO	no	IPR003952	Fumarate reductase/succinate dehydrogenase, FAD-binding site	ScanRegExp	PS00504	FRD_SDH_FAD_BINDING	8e-05	KOG2403	Succinate dehydrogenase, flavoprotein subunit	Energy production and conversion	METABOLISM	gi|398411672|ref|XP_003857174.1|	253.8	1e-66	succinate dehydrogenase flavoprotein subunit [Zymoseptoria tritici IPO323] >gi|339477059|gb|EGP92150.1| succinate dehydrogenase flavoprotein subunit [Zymoseptoria tritici IPO323]	gi|398411671|ref|XM_003857126.1|	1179	0	Mycosphaerella graminicola IPO323 succinate dehydrogenase flavoprotein subunit (SDH1) mRNA, complete cds	sp|Q00711|DHSA_YEAST	179	1e-45	Succinate dehydrogenase [ubiquinone] flavoprotein subunit, mitochondrial OS=Saccharomyces cerevisiae (strain ATCC 204508 / S288c) GN=SDH1 PE=1 SV=1	K00234	6e-60	229	ani:AN2916.2	succinate dehydrogenase (ubiquinone) flavoprotein subunit [EC:1.3.5.1]	GO:0006099//tricarboxylic acid cycle;GO:0022900//electron transport chain	GO:0050660//flavin adenine dinucleotide binding;GO:0008177//succinate dehydrogenase (ubiquinone) activity	GO:0005739//mitochondrion	10	-	-
Unigene46632_All	539	0	0	0	0.39485	3.0091	11.7366	fgenesh1_pg.C_chr_1001442	90025	NO	no	--	--	--	--	--	--	--	--	--	--	gi|398411342|ref|XP_003857011.1|	181	1e-44	hypothetical protein MYCGRDRAFT_90025 [Zymoseptoria tritici IPO323] >gi|339476896|gb|EGP91987.1| hypothetical protein MYCGRDRAFT_90025 [Zymoseptoria tritici IPO323]	gi|398411341|ref|XM_003856963.1|	492	1e-137	Mycosphaerella graminicola IPO323 hypothetical protein (MYCGRDRAFT_90025) mRNA, complete cds	--	--	--	--	--	--	--	--	--	-	-	-	2	-	-
Unigene46633_All	208	0	0	0.4156	4.59025	1.7328	4.5829	estExt_Genewise1Plus.C_chr_50878	72261	NO	no	IPR001199	Cytochrome b5	ProfileScan	PS50255	CYTOCHROME_B5_2	22.236	KOG2404	Fumarate reductase, flavoprotein subunit	Energy production and conversion	METABOLISM	gi|398398249|ref|XP_003852582.1|	139.8	1e-32	hypothetical protein MYCGRDRAFT_72261 [Zymoseptoria tritici IPO323] >gi|339472463|gb|EGP87558.1| hypothetical protein MYCGRDRAFT_72261 [Zymoseptoria tritici IPO323]	gi|317139610|ref|XM_001817585.2|	113	3e-23	Aspergillus oryzae RIB40 fumarate reductase, mRNA	sp|P32614|FRDS_YEAST	57.8	2e-09	Fumarate reductase OS=Saccharomyces cerevisiae (strain ATCC 204508 / S288c) GN=YEL047C PE=1 SV=1	K01593	2e-07	53.1	ani:AN2357.2	aromatic-L-amino-acid decarboxylase [EC:4.1.1.28]	GO:0055114//oxidation-reduction process	GO:0020037//heme binding;GO:0046872//metal ion binding;GO:0000104//succinate dehydrogenase activity	-	10	-	-
Unigene46636_All	207	0	0	0	3.54715	2.6117	4.605	estExt_fgenesh1_pg.C_chr_20062	107828	YES	yes	IPR000361	HesB/YadR/YfhF	HMMPfam	PF01521	HesB	8.3e-12	KOG1119	Mitochondrial Fe-S cluster biosynthesis protein ISA2 (contains a HesB-like domain)	Energy production and conversion	METABOLISM	gi|398408655|ref|XP_003855793.1|	141.4	5e-33	hypothetical protein MYCGRDRAFT_107828 [Zymoseptoria tritici IPO323] >gi|339475677|gb|EGP90769.1| hypothetical protein MYCGRDRAFT_107828 [Zymoseptoria tritici IPO323]	gi|398408654|ref|XM_003855745.1|	410	1e-113	Mycosphaerella graminicola IPO323 hypothetical protein (MYCGRDRAFT_107828) mRNA, complete cds	--	--	--	--	--	--	--	--	--	-	-	-	10	5	3
Unigene46639_All	207	0	0	0	1.4425	1.3059	4.1864	NewTranscript	--	NO	no	--	--	--	--	--	--	--	--	--	--	--	--	--	--	--	--	--	--	--	--	--	--	--	--	--	--	--	-	-	-	9	-	-
Unigene46641_All	207	0	0	0	1.0442	0.8706	4.1864	estExt_fgenesh1_kg.C_chr_10040	102016	YES	yes	--	--	--	--	--	--	KOG0845	Nuclear pore complex, Nup98 component (sc Nup145/Nup100/Nup116)	Intracellular trafficking, secretion, and vesicular transport	CELLULAR PROCESSES AND SIGNALING	--	--	--	--	gi|398412867|ref|XM_003857704.1|	246	3e-63	Mycosphaerella graminicola IPO323 hypothetical protein (MYCGRDRAFT_102016) mRNA, complete cds	--	--	--	--	--	--	--	--	--	-	-	-	4	8	4
Unigene46642_All	207	0	0	0	0	0.4353	5.4423	estExt_Genewise1Plus.C_chr_31304	70038	NO	no	IPR002155	Thiolase	ScanRegExp	PS00737	THIOLASE_2	8e-05	KOG1389	3-oxoacyl CoA thiolase	Lipid transport and metabolism	METABOLISM	gi|398405780|ref|XP_003854356.1|	111.3	5e-24	beta ketoadipyl CoA thiolase, TH2 [Zymoseptoria tritici IPO323] >gi|339474239|gb|EGP89332.1| beta ketoadipyl CoA thiolase, TH2 [Zymoseptoria tritici IPO323]	gi|398405779|ref|XM_003854308.1|	410	1e-113	Mycosphaerella graminicola IPO323 beta ketoadipyl CoA thiolase, TH2 (TH2) mRNA, complete cds	--	--	--	--	K00632	5e-19	91.7	pno:SNOG_07990	acetyl-CoA acyltransferase [EC:2.3.1.16]	GO:0008152//metabolic process	GO:0016747//transferase activity, transferring acyl groups other than amino-acyl groups	-	4	-	-
Unigene46643_All	207	0	0	0	0.8127	0.4353	7.1168	estExt_Genewise1Plus.C_chr_31311	70045	NO	no	IPR002042	Uricase	ScanRegExp	PS00366	URICASE	8e-05	KOG1599	Uricase (urate oxidase)	Secondary metabolites biosynthesis, transport and catabolism	METABOLISM	gi|398404900|ref|XP_003853916.1|	145.2	3e-34	hypothetical protein MYCGRDRAFT_70045 [Zymoseptoria tritici IPO323] >gi|339473799|gb|EGP88892.1| hypothetical protein MYCGRDRAFT_70045 [Zymoseptoria tritici IPO323]	gi|325974244|emb|FQ790337.1|	65.9	6e-09	Botryotinia fuckeliana isolate T4 SuperContig_10_1 genomic supercontig, whole genome	sp|P33282|URIC_EMENI	94.7	1e-20	Uricase OS=Emericella nidulans (strain FGSC A4 / ATCC 38163 / CBS 112.46 / NRRL 194 / M139) GN=uaZ PE=3 SV=1	K00365	1e-23	106	ncr:NCU07853	urate oxidase [EC:1.7.3.3]	GO:0006144//purine nucleobase metabolic process;GO:0055114//oxidation-reduction process	GO:0004846//urate oxidase activity	GO:0005777//peroxisome	4	-	-
Unigene46647_All	242	0	0	0	1.5607	4.0957	6.8037	estExt_fgenesh1_pg.C_chr_40577	109268	NO	no	--	--	--	--	--	--	--	--	--	--	gi|398403613|ref|XP_003853273.1|	142.1	3e-33	hypothetical protein MYCGRDRAFT_109268 [Zymoseptoria tritici IPO323] >gi|339473155|gb|EGP88249.1| hypothetical protein MYCGRDRAFT_109268 [Zymoseptoria tritici IPO323]	gi|398403612|ref|XM_003853225.1|	416	1e-114	Mycosphaerella graminicola IPO323 hypothetical protein (MYCGRDRAFT_109268) mRNA, complete cds	--	--	--	--	--	--	--	--	--	-	-	-	8	-	-
Unigene46650_All	237	0	0	0	0	1.1406	4.0221	e_gw1.9.567.1	48164	NO	no	--	--	--	--	--	--	--	--	--	--	gi|398392657|ref|XP_003849788.1|	97.4	8e-20	hypothetical protein MYCGRDRAFT_48164, partial [Zymoseptoria tritici IPO323] >gi|339469665|gb|EGP84764.1| hypothetical protein MYCGRDRAFT_48164 [Zymoseptoria tritici IPO323]	gi|398392656|ref|XM_003849740.1|	278	1e-72	Mycosphaerella graminicola IPO323 hypothetical protein (MYCGRDRAFT_48164) mRNA, partial cds	--	--	--	--	--	--	--	--	--	-	-	-	9	-	-
Unigene46651_All	237	0	0	0	2.82525	1.5207	7.3129	estExt_fgenesh1_pg.C_chr_40021	108921	NO	no	--	--	--	--	--	--	--	--	--	--	gi|398404269|ref|XP_003853601.1|	150.6	8e-36	hypothetical protein MYCGRDRAFT_108921 [Zymoseptoria tritici IPO323] >gi|339473483|gb|EGP88577.1| hypothetical protein MYCGRDRAFT_108921 [Zymoseptoria tritici IPO323]	gi|398404268|ref|XM_003853553.1|	470	1e-130	Mycosphaerella graminicola IPO323 hypothetical protein (MYCGRDRAFT_108921) mRNA, complete cds	--	--	--	--	--	--	--	--	--	-	-	-	8	-	-
Unigene46653_All	205	0	0	0	1.6413	0.4395	8.0317	estExt_Genewise1Plus.C_chr_120749	77629	NO	no	IPR004480	Glutaredoxin-related protein	HMMTigr	TIGR00365	TIGR00365	1e-63	KOG0911	Glutaredoxin-related protein	Posttranslational modification, protein turnover, chaperones	CELLULAR PROCESSES AND SIGNALING	gi|398389160|ref|XP_003848041.1|	135.2	3e-31	hypothetical protein MYCGRDRAFT_77629 [Zymoseptoria tritici IPO323] >gi|339467915|gb|EGP83017.1| hypothetical protein MYCGRDRAFT_77629 [Zymoseptoria tritici IPO323]	gi|85099868|ref|XM_955767.1|	85.7	7e-15	Neurospora crassa OR74A monothiol glutaredoxin-5, mitochondrial precursor partial mRNA	sp|Q6YFE4|GLRX5_LACKL	105	7e-24	Monothiol glutaredoxin-5, mitochondrial OS=Lachancea kluyveri GN=GRX5 PE=3 SV=1	K07390	2e-27	119	pan:PODANSg8924	monothiol glutaredoxin	GO:0034599//cellular response to oxidative stress;GO:0045454//cell redox homeostasis;GO:0006970//response to osmotic stress	GO:0009055//electron carrier activity;GO:0015035//protein disulfide oxidoreductase activity	GO:0005739//mitochondrion	4	-	-
Unigene46654_All	236	0	0	0	1.6146	3.0544	4.7735	NewTranscript	--	NO	no	--	--	--	--	--	--	--	--	--	--	--	--	--	--	--	--	--	--	--	--	--	--	--	--	--	--	--	-	-	-	9	-	-
Unigene46656_All	236	0	0	0	0.8875	1.1454	4.0391	e_gw1.6.889.1	43074	NO	no	IPR002668	Na+ dependent nucleoside transporter	HMMPfam	PF01773	Nucleoside_tra2	8.3e-118	KOG3747	Concentrative Na+-nucleoside cotransporter CNT1/CNT2	Inorganic ion transport and metabolism	METABOLISM	gi|398395996|ref|XP_003851456.1|	156.4	1e-37	hypothetical protein MYCGRDRAFT_43074 [Zymoseptoria tritici IPO323] >gi|339471336|gb|EGP86432.1| hypothetical protein MYCGRDRAFT_43074 [Zymoseptoria tritici IPO323]	gi|389625358|ref|XM_003710285.1|	67.9	2e-09	Magnaporthe oryzae 70-15 sodium/nucleoside cotransporter 1 (MGG_05467) mRNA, complete cds	--	--	--	--	K03317	1e-26	116	cpw:CPC735_048140	concentrative nucleoside transporter, CNT family	GO:0006810//transport	GO:0005415//nucleoside:sodium symporter activity	GO:0016020//membrane	6	-	-
Unigene46659_All	206	0	0	0	2.2824	2.6244	8.8341	estExt_fgenesh1_kg.C_chr_10371	102318	NO	no	IPR005475	Transketolase, central region	ScanRegExp	PS00802	TRANSKETOLASE_2	8e-05	KOG0523	Transketolase	Carbohydrate transport and metabolism	METABOLISM	gi|398412230|ref|XP_003857442.1|	142.9	1e-33	hypothetical protein MYCGRDRAFT_102318 [Zymoseptoria tritici IPO323] >gi|339477327|gb|EGP92418.1| hypothetical protein MYCGRDRAFT_102318 [Zymoseptoria tritici IPO323]	gi|189198905|ref|XM_001935755.1|	182	4e-44	Pyrenophora tritici-repentis Pt-1C-BFP transketolase, mRNA	sp|P23254|TKT1_YEAST	100	2e-22	Transketolase 1 OS=Saccharomyces cerevisiae (strain ATCC 204508 / S288c) GN=TKL1 PE=1 SV=4	K00615	2e-31	132	pno:SNOG_10083	transketolase [EC:2.2.1.1]	GO:0008152//metabolic process	GO:0004802//transketolase activity	-	8	-	-
Unigene46660_All	206	0	0	0.4197	1.03305	1.7496	1.262	e_gw1.1.3808.1	32785	NO	no	IPR008207	Hpt	ProfileScan	PS50894	HPT	17.515	KOG4747	Two-component phosphorelay intermediate involved in MAP kinase cascade regulation	Signal transduction mechanisms	CELLULAR PROCESSES AND SIGNALING	gi|398411772|ref|XP_003857222.1|	104	9e-22	histidine containing phosphotransmitter protein [Zymoseptoria tritici IPO323] >gi|339477107|gb|EGP92198.1| histidine containing phosphotransmitter protein [Zymoseptoria tritici IPO323]	gi|398411771|ref|XM_003857174.1|	297	9e-79	Mycosphaerella graminicola IPO323 histidine containing phosphotransmitter protein (MgYpd1) mRNA, complete cds	--	--	--	--	--	--	--	--	--	GO:0000160//two-component signal transduction system (phosphorelay)	GO:0004871//signal transducer activity	-	9	-	-
Unigene46662_All	206	0	0	0	10.1252	17.496	6.31	estExt_fgenesh1_pm.C_chr_70220	100791	NO	no	IPR000172	Glucose-methanol-choline oxidoreductase	ScanRegExp	PS00624	GMC_OXRED_2	8e-05	KOG1238	Glucose dehydrogenase/choline dehydrogenase/mandelonitrile lyase (GMC oxidoreductase family)	General function prediction only	POORLY CHARACTERIZED	gi|398395271|ref|XP_003851094.1|	91.3	6e-18	hypothetical protein MYCGRDRAFT_100791 [Zymoseptoria tritici IPO323] >gi|339470973|gb|EGP86070.1| hypothetical protein MYCGRDRAFT_100791 [Zymoseptoria tritici IPO323]	gi|398395270|ref|XM_003851046.1|	272	5e-71	Mycosphaerella graminicola IPO323 hypothetical protein (MYCGRDRAFT_100791) mRNA, complete cds	--	--	--	--	--	--	--	--	--	GO:0055114//oxidation-reduction process;GO:0006066//alcohol metabolic process	GO:0050660//flavin adenine dinucleotide binding;GO:0008812//choline dehydrogenase activity	-	5	-	-
Unigene46663_All	206	0	0	0	5.3327	2.187	4.2067	estExt_fgenesh1_pg.C_chr_10698	107136	NO	no	--	--	--	--	--	--	KOG1878	Nuclear receptor coregulator SMRT/SMRTER, contains Myb-like domains	Transcription	INFORMATION STORAGE AND PROCESSING	--	--	--	--	gi|398409523|ref|XM_003856179.1|	408	1e-112	Mycosphaerella graminicola IPO323 hypothetical protein (MYCGRDRAFT_107136) mRNA, complete cds	--	--	--	--	--	--	--	--	--	-	-	-	10	-	-
Unigene46665_All	252	0	0	0	5.3234	7.1511	5.846	NewTranscript	--	NO	no	--	--	--	--	--	--	--	--	--	--	--	--	--	--	--	--	--	--	--	--	--	--	--	--	--	--	--	-	-	-	10	-	-
Unigene46668_All	251	0	0	0	3.3913	3.2308	6.5598	estExt_fgenesh1_kg.C_chr_10665	102589	NO	no	IPR000889	Glutathione peroxidase	ScanRegExp	PS00763	GLUTATHIONE_PEROXID_2	8e-05	KOG1651	Glutathione peroxidase	Posttranslational modification, protein turnover, chaperones	CELLULAR PROCESSES AND SIGNALING	gi|398409904|ref|XP_003856417.1|	87.4	8e-17	hypothetical protein MYCGRDRAFT_102589 [Zymoseptoria tritici IPO323] >gi|339476302|gb|EGP91393.1| hypothetical protein MYCGRDRAFT_102589 [Zymoseptoria tritici IPO323]	gi|164429369|ref|XM_952826.2|	67.9	2e-09	Neurospora crassa OR74A peroxiredoxin HYR1 partial mRNA	--	--	--	--	K00432	3e-10	62.4	pno:SNOG_10397	glutathione peroxidase [EC:1.11.1.9]	GO:0034599//cellular response to oxidative stress;GO:0055114//oxidation-reduction process	GO:0047066//phospholipid-hydroperoxide glutathione peroxidase activity;GO:0004602//glutathione peroxidase activity	GO:0031314//extrinsic to mitochondrial inner membrane;GO:0005634//nucleus;GO:0031315//extrinsic to mitochondrial outer membrane	10	-	-
Unigene46670_All	255	0	0	0	1.3195	1.4134	2.7187	estExt_Genewise1Plus.C_chr_91152	75953	NO	no	IPR001194	DENN	ProfileScan	PS50211	DENN_DOMAIN	13.363	KOG2127	Calmodulin-binding protein CRAG, contains DENN domain	Signal transduction mechanisms	CELLULAR PROCESSES AND SIGNALING	gi|398392169|ref|XP_003849544.1|	172.9	1e-42	hypothetical protein MYCGRDRAFT_75953 [Zymoseptoria tritici IPO323] >gi|339469421|gb|EGP84520.1| hypothetical protein MYCGRDRAFT_75953 [Zymoseptoria tritici IPO323]	gi|302418978|ref|XM_003007274.1|	184	1e-44	Verticillium albo-atrum VaMs.102 DENN domain-containing protein, mRNA	--	--	--	--	--	--	--	--	--	-	-	-	9	-	-
Unigene46671_All	255	0	0	0	2.01865	2.4735	7.4764	estExt_Genewise1Plus.C_chr_12770	66795	NO	yes	--	--	--	--	--	--	--	--	--	--	gi|398410345|ref|XP_003856526.1|	101.3	5e-21	hypothetical protein MYCGRDRAFT_66795 [Zymoseptoria tritici IPO323] >gi|339476411|gb|EGP91502.1| hypothetical protein MYCGRDRAFT_66795 [Zymoseptoria tritici IPO323]	gi|398410344|ref|XM_003856478.1|	505	1e-141	Mycosphaerella graminicola IPO323 hypothetical protein (MYCGRDRAFT_66795) mRNA, complete cds	--	--	--	--	--	--	--	--	--	-	-	-	8	8	-
Unigene46672_All	256	0	0	0	1.4884	4.5756	9.4782	estExt_Genewise1.C_chr_100096	62864	NO	no	IPR002078	Sigma-54 factor, interaction region	ScanRegExp	PS00675	SIGMA54_INTERACT_1	NA	KOG0084	GTPase Rab1/YPT1, small G protein superfamily, and related GTP-binding proteins	Intracellular trafficking, secretion, and vesicular transport	CELLULAR PROCESSES AND SIGNALING	--	--	--	--	gi|398390615|ref|XM_003848720.1|	466	1e-129	Mycosphaerella graminicola IPO323 small GTP-binding protein (MYCGRDRAFT_62864) mRNA, complete cds	--	--	--	--	--	--	--	--	--	-	-	-	8	-	-
Unigene46674_All	256	0	0	0	2.35895	1.0559	6.0931	estExt_Genewise1Plus.C_chr_120031	77172	NO	no	IPR001395	Aldo/keto reductase	HMMPfam	PF00248	Aldo_ket_red	2.8e-55	KOG1575	Voltage-gated shaker-like K+ channel, subunit beta/KCNAB	Energy production and conversion	METABOLISM	gi|398389572|ref|XP_003848247.1|	176	1e-43	hypothetical protein MYCGRDRAFT_77172 [Zymoseptoria tritici IPO323] >gi|339468121|gb|EGP83223.1| hypothetical protein MYCGRDRAFT_77172 [Zymoseptoria tritici IPO323]	gi|70982663|ref|XM_741767.1|	67.9	2e-09	Aspergillus fumigatus Af293 aldo-keto reductase (AKR13), puatative (AFUA_7G00700), partial mRNA	sp|Q09923|YAKC_SCHPO	107	2e-24	Aldo-keto reductase yakc [NADP(+)] OS=Schizosaccharomyces pombe (strain 972 / ATCC 24843) GN=yakc PE=1 SV=1	K00100	3e-29	125	afm:AFUA_7G00700	[EC:1.1.1.-]	GO:0055114//oxidation-reduction process	GO:0016491//oxidoreductase activity	-	4	-	-
Unigene46676_All	247	0	0	0	2.5033	1.0944	14.7354	estExt_fgenesh1_kg.C_chr_10927	102837	NO	no	IPR000194	H+-transporting two-sector ATPase, alpha/beta subunit, central region	ScanRegExp	PS00152	ATPASE_ALPHA_BETA	8e-05	KOG1353	F0F1-type ATP synthase, alpha subunit	Energy production and conversion	METABOLISM	gi|398410588|ref|XP_003856642.1|	161	6e-39	F1F0 ATP synthase subunit alpha [Zymoseptoria tritici IPO323]	gi|398410587|ref|XM_003856594.1|	490	1e-136	Mycosphaerella graminicola IPO323 F1F0 ATP synthase subunit alpha (MYCGRDRAFT_102837) mRNA, complete cds	sp|P37211|ATPA_NEUCR	146	4e-36	ATP synthase subunit alpha, mitochondrial OS=Neurospora crassa (strain ATCC 24698 / 74-OR23-1A / CBS 708.71 / DSM 1257 / FGSC 987) GN=atp-1 PE=3 SV=1	K02132	2e-37	152	cpw:CPC735_074150	F-type H+-transporting ATPase subunit alpha [EC:3.6.3.14]	GO:0015991//ATP hydrolysis coupled proton transport;GO:0042777//plasma membrane ATP synthesis coupled proton transport;GO:0043581;GO:0006200//ATP catabolic process	GO:0046961//proton-transporting ATPase activity, rotational mechanism;GO:0008270//zinc ion binding;GO:0046933//hydrogen ion transporting ATP synthase activity, rotational mechanism;GO:0003676//nucleic acid binding;GO:0005524//ATP binding	GO:0042645//mitochondrial nucleoid;GO:0005754//mitochondrial proton-transporting ATP synthase, catalytic core;GO:0005886//plasma membrane	8	-	-
Unigene46677_All	245	0	0	0	1.03685	1.1033	6.013	estExt_Genewise1Plus.C_chr_80652	74730	NO	no	IPR005810	Succinyl-CoA ligase, alpha subunit	ScanRegExp	PS01216	SUCCINYL_COA_LIG_1	8e-05	KOG1255	Succinyl-CoA synthetase, alpha subunit	Energy production and conversion	METABOLISM	gi|398393138|ref|XP_003850028.1|	165.2	3e-40	succinate--CoA ligase (GDP-forming) subunit alpha [Zymoseptoria tritici IPO323] >gi|339469906|gb|EGP85004.1| alpha subunit of succinyl-CoA ligase [Zymoseptoria tritici IPO323]	gi|398393137|ref|XM_003849980.1|	486	1e-135	Mycosphaerella graminicola IPO323 succinate--CoA ligase (GDP-forming) subunit alpha (LSC1) mRNA, complete cds	sp|Q9P727|SUCA_NEUCR	137	1e-33	Probable succinyl-CoA ligase [ADP-forming] subunit alpha, mitochondrial OS=Neurospora crassa (strain ATCC 24698 / 74-OR23-1A / CBS 708.71 / DSM 1257 / FGSC 987) GN=8D4.130 PE=3 SV=1	K01899	6e-33	137	ncr:NCU01227	succinyl-CoA synthetase alpha subunit [EC:6.2.1.4 6.2.1.5]	GO:0006104//succinyl-CoA metabolic process;GO:0006099//tricarboxylic acid cycle	GO:0004776//succinate-CoA ligase (GDP-forming) activity;GO:0005525//GTP binding;GO:0003878//ATP citrate synthase activity;GO:0004775//succinate-CoA ligase (ADP-forming) activity;GO:0048037//cofactor binding	GO:0042645//mitochondrial nucleoid	6	-	-
Unigene46678_All	245	0	0	0	7.6354	6.6199	8.8426	estExt_fgenesh1_kg.C_chr_90041	105661	NO	no	--	--	--	--	--	--	--	--	--	--	gi|398391699|ref|XP_003849309.1|	168.3	3e-41	hypothetical protein MYCGRDRAFT_105661 [Zymoseptoria tritici IPO323] >gi|339469186|gb|EGP84285.1| hypothetical protein MYCGRDRAFT_105661 [Zymoseptoria tritici IPO323]	gi|398391698|ref|XM_003849261.1|	486	1e-135	Mycosphaerella graminicola IPO323 hypothetical protein (MYCGRDRAFT_105661) mRNA, complete cds	--	--	--	--	--	--	--	--	--	-	-	-	5	-	-
Unigene46679_All	245	0	0	0	0.8686	1.1033	8.1352	estExt_Genewise1Plus.C_chr_60261	72829	NO	no	--	--	--	--	--	--	--	--	--	--	gi|398395832|ref|XP_003851374.1|	167.5	6e-41	hypothetical protein MYCGRDRAFT_72829 [Zymoseptoria tritici IPO323] >gi|339471254|gb|EGP86350.1| hypothetical protein MYCGRDRAFT_72829 [Zymoseptoria tritici IPO323]	gi|317027046|ref|XM_001399962.2|	95.6	8e-18	Aspergillus niger CBS 513.88 UDP-galactopyranose mutase, mRNA	--	--	--	--	--	--	--	--	--	-	GO:0008767//UDP-galactopyranose mutase activity	-	6	-	-
Unigene46682_All	248	0	0	0	4.012	6.9032	15.7242	estExt_Genewise1Plus.C_chr_120268	77325	NO	no	IPR003197	Cytochrome bd ubiquinol oxidase, 14 kDa subunit	HMMPIR	PIRSF000022	Ubiquinol-cytochrome-c reductase 14 kDa protein	2e-49	KOG3440	Ubiquinol cytochrome c reductase, subunit QCR7	Energy production and conversion	METABOLISM	gi|398389436|ref|XP_003848179.1|	177.2	8e-44	hypothetical protein MYCGRDRAFT_77325 [Zymoseptoria tritici IPO323] >gi|339468053|gb|EGP83155.1| hypothetical protein MYCGRDRAFT_77325 [Zymoseptoria tritici IPO323]	gi|121706613|ref|XM_001271568.1|	69.9	5e-10	Aspergillus clavatus NRRL 1 ubiquinol-cytochrome c reductase complex 14 kDa protein (ACLA_046080), partial mRNA	sp|Q871K1|QCR7_NEUCR	117	2e-27	Cytochrome b-c1 complex subunit 7 OS=Neurospora crassa (strain ATCC 24698 / 74-OR23-1A / CBS 708.71 / DSM 1257 / FGSC 987) GN=qcr-7 PE=3 SV=1	K00417	5e-32	134	pte:PTT_18265	ubiquinol-cytochrome c reductase subunit 7	GO:0034551//mitochondrial respiratory chain complex III assembly;GO:0006122//mitochondrial electron transport, ubiquinol to cytochrome c;GO:0009060//aerobic respiration	GO:0008121//ubiquinol-cytochrome-c reductase activity	GO:0005750//mitochondrial respiratory chain complex III	7	-	-
Unigene46691_All	226	0	0	0	3.82575	3.1895	3.0675	NewTranscript	--	NO	no	--	--	--	--	--	--	--	--	--	--	--	--	--	--	--	--	--	--	sp|O42970|YB95_SCHPO	46.2	5e-06	Uncharacterized serine-rich protein C1E8.05 OS=Schizosaccharomyces pombe (strain 972 / ATCC 24843) GN=SPBC1E8.05 PE=2 SV=1	--	--	--	--	--	-	-	-	10	-	-
Unigene46693_All	225	0	0	0	0.1981	7.6088	26.9602	NewTranscript	--	NO	no	--	--	--	--	--	--	--	--	--	--	--	--	--	--	gi|398389389|ref|XM_003848108.1|	61.9	1e-07	Mycosphaerella graminicola IPO323 hypothetical protein (MYCGRDRAFT_97034) mRNA, complete cds	--	--	--	--	--	--	--	--	--	-	-	-	3	-	-
Unigene46695_All	220	0	0	0	1.15465	0.8191	3.1512	estExt_fgenesh1_pm.C_chr_30445	99688	NO	no	--	--	--	--	--	--	--	--	--	--	gi|398405590|ref|XP_003854261.1|	153.3	1e-36	hypothetical protein MYCGRDRAFT_99688 [Zymoseptoria tritici IPO323] >gi|339474144|gb|EGP89237.1| hypothetical protein MYCGRDRAFT_99688 [Zymoseptoria tritici IPO323]	gi|398405589|ref|XM_003854213.1|	436	1e-120	Mycosphaerella graminicola IPO323 hypothetical protein (MYCGRDRAFT_99688) mRNA, complete cds	--	--	--	--	--	--	--	--	--	-	-	-	4	-	-
Unigene46697_All	219	0	0	0	3.6986	1.6457	14.2451	fgenesh1_kg.C_chr_5000307	80934	NO	no	IPR000131	H+-transporting two-sector ATPase, gamma subunit	ScanRegExp	PS00153	ATPASE_GAMMA	8e-05	KOG1531	F0F1-type ATP synthase, gamma subunit	Energy production and conversion	METABOLISM	gi|398397669|ref|XP_003852292.1|	142.9	1e-33	hypothetical protein MYCGRDRAFT_80934 [Zymoseptoria tritici IPO323] >gi|339472173|gb|EGP87268.1| hypothetical protein MYCGRDRAFT_80934 [Zymoseptoria tritici IPO323]	gi|398397668|ref|XM_003852244.1|	434	1e-120	Mycosphaerella graminicola IPO323 hypothetical protein (MYCGRDRAFT_80934) mRNA, complete cds	sp|P38077|ATPG_YEAST	60.1	3e-10	ATP synthase subunit gamma, mitochondrial OS=Saccharomyces cerevisiae (strain ATCC 204508 / S288c) GN=ATP3 PE=1 SV=1	K02136	2e-21	99.8	mgr:MGG_09916	F-type H+-transporting ATPase subunit gamma [EC:3.6.3.14]	GO:0015986//ATP synthesis coupled proton transport	GO:0046933//hydrogen ion transporting ATP synthase activity, rotational mechanism;GO:0046961//proton-transporting ATPase activity, rotational mechanism	GO:0005756//mitochondrial proton-transporting ATP synthase, central stalk	8	-	-
Unigene46698_All	219	0	0	0	1.7705	2.4686	3.1656	estExt_fgenesh1_pm.C_chr_70185	100764	NO	no	IPR001327	FAD-dependent pyridine nucleotide-disulphide oxidoreductase	FPrintScan	PR00368	FADPNR	3.7e-05,3.7e-05	KOG1399	Flavin-containing monooxygenase	Secondary metabolites biosynthesis, transport and catabolism	METABOLISM	gi|398395359|ref|XP_003851138.1|	154.1	7e-37	hypothetical protein MYCGRDRAFT_100764 [Zymoseptoria tritici IPO323] >gi|339471017|gb|EGP86114.1| hypothetical protein MYCGRDRAFT_100764 [Zymoseptoria tritici IPO323]	gi|398395358|ref|XM_003851090.1|	434	1e-120	Mycosphaerella graminicola IPO323 hypothetical protein (MYCGRDRAFT_100764) mRNA, complete cds	--	--	--	--	--	--	--	--	--	-	-	-	9	-	-
Unigene46699_All	219	0	0	0	1.52105	1.6457	2.3742	estExt_Genewise1Plus.C_chr_31748	70343	NO	no	IPR001128	Cytochrome P450	ScanRegExp	PS00086	CYTOCHROME_P450	NA	KOG1158	NADP/FAD dependent oxidoreductase	Energy production and conversion	METABOLISM	gi|398405132|ref|XP_003854032.1|	145.6	2e-34	putative P450 monooxygenase [Zymoseptoria tritici IPO323] >gi|339473915|gb|EGP89008.1| putative P450 monooxygenase [Zymoseptoria tritici IPO323]	gi|398405131|ref|XM_003853984.1|	434	1e-120	Mycosphaerella graminicola IPO323 putative P450 monooxygenase (CYP-50) mRNA, complete cds	sp|Q9Y8G7|C505_FUSOX	63.5	3e-11	Bifunctional P-450:NADPH-P450 reductase OS=Fusarium oxysporum GN=CYP505 PE=1 SV=1	K14338	3e-15	79	bfu:BC1G_05268	cytochrome P450 / NADPH-cytochrome P450 reductase [EC:1.14.14.1 1.6.2.4]	GO:0055114//oxidation-reduction process	GO:0020037//heme binding;GO:0005506//iron ion binding;GO:0003958//NADPH-hemoprotein reductase activity;GO:0009055//electron carrier activity;GO:0070330//aromatase activity;GO:0010181//FMN binding	-	9	-	-
Unigene46702_All	222	0	0	0	1.345	0.4059	3.1228	fgenesh1_pm.C_chr_9000191	87549	NO	no	IPR003923	Transcription initiation factor TFIID, 23-30 kDa subunit	HMMPfam	PF03540	TFIID_30kDa	1.7e-26	KOG3423	Transcription initiation factor TFIID, subunit TAF10 (also component of histone acetyltransferase SAGA)	Transcription	INFORMATION STORAGE AND PROCESSING	gi|398391973|ref|XP_003849446.1|	149.4	1e-35	hypothetical protein MYCGRDRAFT_87549 [Zymoseptoria tritici IPO323] >gi|339469323|gb|EGP84422.1| hypothetical protein MYCGRDRAFT_87549 [Zymoseptoria tritici IPO323]	gi|367053955|ref|XM_003657308.1|	87.7	2e-15	Thielavia terrestris NRRL 8126 TAF10-like protein (THITE_2122945) mRNA, complete cds	sp|O60171|TAF10_SCHPO	77.4	2e-15	Transcription initiation factor TFIID subunit 10 OS=Schizosaccharomyces pombe (strain 972 / ATCC 24843) GN=taf10 PE=2 SV=1	K03134	1e-31	133	bfu:BC1G_05933	transcription initiation factor TFIID subunit 10	GO:0006413//translational initiation;GO:0006352//DNA-dependent transcription, initiation	GO:0003743//translation initiation factor activity	GO:0005634//nucleus	4	-	-
Unigene46707_All	221	0	0	0	1.72415	1.6308	7.0581	NewTranscript	--	NO	no	--	--	--	--	--	--	--	--	--	--	--	--	--	--	--	--	--	--	--	--	--	--	--	--	--	--	--	-	-	-	6	-	-
Unigene46708_All	232	0	0	0	0.72515	0.7768	5.9764	estExt_fgenesh1_kg.C_chr_20243	103221	NO	no	IPR001804	Isocitrate/isopropylmalate dehydrogenase	ScanRegExp	PS00470	IDH_IMDH	8e-05	KOG0786	3-isopropylmalate dehydrogenase	Amino acid transport and metabolism	METABOLISM	gi|6685606|sp|Q9Y897.1|LEU3_MYCGR	51.6	5e-06	RecName: Full=3-isopropylmalate dehydrogenase; Short=3-IPM-DH; Short=IMDH; AltName: Full=Beta-IPM dehydrogenase >gi|5107397|gb|AAD40111.1|AF156181_1 3-isopropylmalate dehydrogenase [Zymoseptoria tritici]	gi|5107396|gb|AF156181.1|	367	1e-99	Mycosphaerella graminicola 3-isopropylmalate dehydrogenase (LeuC) gene, complete cds	sp|Q9Y897|LEU3_MYCGR	51.6	1e-07	3-isopropylmalate dehydrogenase OS=Mycosphaerella graminicola GN=LEUC PE=3 SV=1	--	--	--	--	--	-	-	-	4	-	-
Unigene46709_All	233	0	0	0	0	0.7734	11.1577	NewTranscript	--	NO	no	--	--	--	--	--	--	--	--	--	--	--	--	--	--	--	--	--	--	--	--	--	--	--	--	--	--	--	-	-	-	2	-	-
Unigene46711_All	232	0	0	0	3.4336	2.7187	11.2058	estExt_fgenesh1_kg.C_chr_110212	106219	YES	yes	IPR004886	Glycolipid anchored surface protein GAS1	HMMPfam	PF03198	GAS1	3.4e-191	--	--	--	--	gi|398390143|ref|XP_003848532.1|	160.6	8e-39	1,3-beta-glucanosyltransferase putative [Zymoseptoria tritici IPO323] >gi|339468407|gb|EGP83508.1| 1,3-beta-glucanosyltransferase putative [Zymoseptoria tritici IPO323]	gi|367038196|ref|XM_003649431.1|	73.8	3e-11	Thielavia terrestris NRRL 8126 glycoside hydrolase family 72 protein (THITE_2169375) mRNA, complete cds	sp|P0C956|GEL4_ASPFU	100	2e-22	1,3-beta-glucanosyltransferase gel4 OS=Neosartorya fumigata (strain ATCC MYA-4609 / Af293 / CBS 101355 / FGSC A1100) GN=gel4 PE=3 SV=1	--	--	--	--	--	GO:0005975//carbohydrate metabolic process	GO:0016740//transferase activity;GO:0003676//nucleic acid binding;GO:0043169//cation binding	-	8	10	10
Unigene46715_All	234	0	0	0	1.46655	2.6954	6.2957	estExt_Genewise1.C_chr_81350	62049	NO	no	IPR005829	Sugar transporter superfamily	ScanRegExp	PS00217	SUGAR_TRANSPORT_2	8e-05	KOG0254	Predicted transporter (major facilitator superfamily)	General function prediction only	POORLY CHARACTERIZED	gi|398393508|ref|XP_003850213.1|	156.8	1e-37	hypothetical protein MYCGRDRAFT_62049 [Zymoseptoria tritici IPO323] >gi|339470091|gb|EGP85189.1| hypothetical protein MYCGRDRAFT_62049 [Zymoseptoria tritici IPO323]	gi|317451517|emb|FR667755.1|	117	2e-24	Glomerella graminicola agt15 gene for alpha glucoside transporter, exons 1-5	sp|P0CE00|MPH3_YEAST	67	3e-12	Alpha-glucosides permease MPH3 OS=Saccharomyces cerevisiae (strain ATCC 204508 / S288c) GN=MPH3 PE=1 SV=1	K08141	5e-32	134	fgr:FG04610.1	MFS transporter, SP family, general alpha glucoside:H+ symporter	GO:0055085//transmembrane transport	GO:0022891//substrate-specific transmembrane transporter activity	GO:0016021//integral to membrane	6	-	-
Unigene46716_All	234	0	0	0	2.50915	3.0805	4.444	estExt_fgenesh1_pg.C_chr_110333	111327	NO	no	IPR001313	Pumilio/Puf RNA-binding	ProfileScan	PS50302	PUM_REPEATS	15.039,8.747	KOG0629	Glutamate decarboxylase and related proteins	Amino acid transport and metabolism	METABOLISM	gi|398390171|ref|XP_003848546.1|	161	6e-39	hypothetical protein MYCGRDRAFT_111327 [Zymoseptoria tritici IPO323] >gi|339468421|gb|EGP83522.1| hypothetical protein MYCGRDRAFT_111327 [Zymoseptoria tritici IPO323]	gi|398390170|ref|XM_003848498.1|	464	1e-129	Mycosphaerella graminicola IPO323 hypothetical protein (MYCGRDRAFT_111327) mRNA, complete cds	sp|E5A2Z3|NOP9_LEPMJ	97.4	2e-21	Nucleolar protein 9 OS=Leptosphaeria maculans (strain JN3 / isolate v23.1.3 / race Av1-4-5-6-7-8) GN=NOP9 PE=3 SV=1	K14790	8e-19	90.9	pno:SNOG_14567	nucleolar protein 9	GO:0019752//carboxylic acid metabolic process	GO:0030170//pyridoxal phosphate binding;GO:0016831//carboxy-lyase activity	-	10	-	-
Unigene46717_All	234	0	0	0	2.3616	3.0805	12.5913	estExt_Genewise1.C_chr_21770	55760	NO	no	IPR000795	Protein synthesis factor, GTP-binding	ScanRegExp	PS00301	EFACTOR_GTP	8e-05	KOG0469	Elongation factor 2	Translation, ribosomal structure and biogenesis	INFORMATION STORAGE AND PROCESSING	gi|398407831|ref|XP_003855381.1|	152.5	2e-36	elongation factor 2 [Zymoseptoria tritici IPO323]	gi|398407830|ref|XM_003855333.1|	464	1e-129	Mycosphaerella graminicola IPO323 elongation factor 2 (MYCGRDRAFT_55760) mRNA, complete cds	sp|Q96X45|EF2_NEUCR	141	9e-35	Elongation factor 2 OS=Neurospora crassa (strain ATCC 24698 / 74-OR23-1A / CBS 708.71 / DSM 1257 / FGSC 987) GN=cot-3 PE=3 SV=3	K03234	2e-35	146	ure:UREG_06526	elongation factor 2	GO:0006414//translational elongation;GO:0006184//GTP catabolic process	GO:0003746//translation elongation factor activity;GO:0003924//GTPase activity;GO:0005525//GTP binding	-	8	-	-
Unigene46718_All	228	0	0	0	1.7153	0.7904	8.7418	estExt_fgenesh1_kg.C_chr_10223	102177	NO	no	IPR001353	20S proteasome, A and B subunits	ProfileScan	PS50247	PROTEASOME_PROTEASE	40.519	KOG0182	20S proteasome, regulatory subunit alpha type PSMA6/SCL1	Posttranslational modification, protein turnover, chaperones	CELLULAR PROCESSES AND SIGNALING	gi|398412520|ref|XP_003857582.1|	123.6	1e-27	proteasome core particle subunit alpha 1 [Zymoseptoria tritici IPO323]	gi|398412519|ref|XM_003857534.1|	452	1e-125	Mycosphaerella graminicola IPO323 proteasome core particle subunit alpha 1 (MYCGRDRAFT_102177) mRNA, complete cds	sp|P21243|PSA6_YEAST	99.8	4e-22	Proteasome component C7-alpha OS=Saccharomyces cerevisiae (strain ATCC 204508 / S288c) GN=SCL1 PE=1 SV=1	K02730	3e-28	122	tml:GSTUM_00009930001	20S proteasome subunit alpha 1 [EC:3.4.25.1]	GO:0006511//ubiquitin-dependent protein catabolic process	GO:0004298//threonine-type endopeptidase activity	GO:0005737//cytoplasm;GO:0019773//proteasome core complex, alpha-subunit complex;GO:0005634//nucleus	4	-	-
Unigene46721_All	227	0	0	0	0.58905	0.7939	4.1993	gw1.2.1924.1	26792	NO	no	IPR000608	Ubiquitin-conjugating enzymes	ProfileScan	PS50127	UBIQUITIN_CONJUGAT_2	24.325	KOG0428	Non-canonical ubiquitin conjugating enzyme 1	Posttranslational modification, protein turnover, chaperones	CELLULAR PROCESSES AND SIGNALING	gi|398407919|ref|XP_003855425.1|	163.7	9e-40	hypothetical protein MYCGRDRAFT_99218 [Zymoseptoria tritici IPO323] >gi|339475309|gb|EGP90401.1| hypothetical protein MYCGRDRAFT_99218 [Zymoseptoria tritici IPO323]	gi|396484829|ref|XM_003841977.1|	79.8	5e-13	Leptosphaeria maculans JN3 similar to ubiquitin-conjugating enzyme E2 J1 (LEMA_P077850.1) mRNA, complete cds	sp|O42646|UBC6_SCHPO	95.1	1e-20	Ubiquitin-conjugating enzyme E2 6 OS=Schizosaccharomyces pombe (strain 972 / ATCC 24843) GN=ubc6 PE=2 SV=1	K10578	2e-38	156	pno:SNOG_10380	ubiquitin-conjugating enzyme E2 J1 [EC:6.3.2.19]	-	GO:0016881//acid-amino acid ligase activity	-	4	-	-
Unigene46723_All	229	0	0	0	0.91465	4.3282	2.6489	fgenesh1_pg.C_chr_1000312	88895	NO	no	--	--	--	--	--	--	--	--	--	--	gi|398409070|ref|XP_003856000.1|	156.8	1e-37	hypothetical protein MYCGRDRAFT_88895 [Zymoseptoria tritici IPO323] >gi|339475885|gb|EGP90976.1| hypothetical protein MYCGRDRAFT_88895 [Zymoseptoria tritici IPO323]	gi|398409069|ref|XM_003855952.1|	454	1e-126	Mycosphaerella graminicola IPO323 hypothetical protein (MYCGRDRAFT_88895) mRNA, complete cds	--	--	--	--	--	--	--	--	--	-	-	-	9	-	-
Unigene46727_All	296	0.15095	0	0	1.85565	1.2176	2.6349	estExt_Genewise1.C_chr_22096	55968	NO	no	IPR000652	Triosephosphate isomerase	ScanRegExp	PS00171	TIM	8e-05	KOG1643	Triosephosphate isomerase	Carbohydrate transport and metabolism	METABOLISM	gi|398407651|ref|XP_003855291.1|	190.7	7e-48	triose-phosphate isomerase [Zymoseptoria tritici IPO323] >gi|339475175|gb|EGP90267.1| TRIOSEphosphate isomerase [Zymoseptoria tritici IPO323]	gi|398407650|ref|XM_003855243.1|	587	1e-165	Mycosphaerella graminicola IPO323 triose-phosphate isomerase (TPI1) mRNA, complete cds	sp|P04828|TPIS_EMENI	138	1e-33	Triosephosphate isomerase OS=Emericella nidulans (strain FGSC A4 / ATCC 38163 / CBS 112.46 / NRRL 194 / M139) GN=tpiA PE=3 SV=1	K01803	2e-38	156	pno:SNOG_15994	triosephosphate isomerase (TIM) [EC:5.3.1.1]	GO:0008152//metabolic process	GO:0004807//triose-phosphate isomerase activity	-	9	-	-
Unigene46730_All	299	0	0	0	6.41665	4.5203	2.6084	estExt_fgenesh1_kg.C_chr_10762	102685	NO	no	--	--	--	--	--	--	KOG0255	Synaptic vesicle transporter SVOP and related transporters (major facilitator superfamily)	General function prediction only	POORLY CHARACTERIZED	gi|398411678|ref|XP_003857177.1|	181.8	3e-45	hypothetical protein MYCGRDRAFT_102685, partial [Zymoseptoria tritici IPO323] >gi|339477062|gb|EGP92153.1| hypothetical protein MYCGRDRAFT_102685 [Zymoseptoria tritici IPO323]	gi|398411677|ref|XM_003857129.1|	593	1e-167	Mycosphaerella graminicola IPO323 hypothetical protein (MYCGRDRAFT_102685) mRNA, partial cds	--	--	--	--	--	--	--	--	--	GO:0055085//transmembrane transport	-	GO:0016021//integral to membrane	10	-	-
Unigene46731_All	299	0	0	0	0.13785	3.0135	23.1861	NewTranscript	--	NO	no	--	--	--	--	--	--	--	--	--	--	--	--	--	--	--	--	--	--	--	--	--	--	--	--	--	--	--	-	-	-	2	-	-
Unigene46733_All	288	0	0	0	5.17235	3.4415	47.2406	estExt_Genewise1Plus.C_chr_80177	74418	NO	no	IPR002672	Ribosomal L28e protein	HMMPfam	PF01778	Ribosomal_L28e	2.7e-34	KOG3412	60S ribosomal protein L28	Translation, ribosomal structure and biogenesis	INFORMATION STORAGE AND PROCESSING	gi|398392892|ref|XP_003849905.1|	192.2	2e-48	hypothetical protein MYCGRDRAFT_74418 [Zymoseptoria tritici IPO323] >gi|339469783|gb|EGP84881.1| hypothetical protein MYCGRDRAFT_74418 [Zymoseptoria tritici IPO323]	gi|398392891|ref|XM_003849857.1|	571	1e-161	Mycosphaerella graminicola IPO323 hypothetical protein (MYCGRDRAFT_74418) mRNA, complete cds	sp|O14069|RL28E_SCHPO	76.3	5e-15	Probable 60S ribosomal protein L28e OS=Schizosaccharomyces pombe (strain 972 / ATCC 24843) GN=rpl28e PE=1 SV=1	K02903	2e-23	105	pcs:Pc12g04760	large subunit ribosomal protein L28e	GO:0006412//translation	GO:0003735//structural constituent of ribosome	GO:0005840//ribosome	7	-	-
Unigene46736_All	289	0	0	0	0.30845	0.6236	12.5939	estExt_Genewise1.C_chr_90840	62587	YES	yes	IPR000172	Glucose-methanol-choline oxidoreductase	ScanRegExp	PS00624	GMC_OXRED_2	8e-05	KOG1238	Glucose dehydrogenase/choline dehydrogenase/mandelonitrile lyase (GMC oxidoreductase family)	General function prediction only	POORLY CHARACTERIZED	gi|398392031|ref|XP_003849475.1|	140.6	8e-33	cellobiose deshydrogenase/glucose-methanol-choline oxidoreductase, partial [Zymoseptoria tritici IPO323] >gi|339469352|gb|EGP84451.1| cellobiose deshydrogenase/glucose-methanol-choline oxidoreductase [Zymoseptoria tritici IPO323]	gi|398392030|ref|XM_003849427.1|	422	1e-116	Mycosphaerella graminicola IPO323 cellobiose deshydrogenase/glucose-methanol-choline oxidoreductase (CDH) mRNA, partial cds	sp|Q01738|CDH_PHACH	52.4	7e-08	Cellobiose dehydrogenase OS=Phanerochaete chrysosporium GN=CDH-1 PE=1 SV=1	--	--	--	--	--	GO:0055114//oxidation-reduction process	GO:0050660//flavin adenine dinucleotide binding;GO:0016614//oxidoreductase activity, acting on CH-OH group of donors	-	2	3	4
Unigene46738_All	290	0	0	0	2.1783	1.5535	7.1717	estExt_Genewise1.C_chr_21678	55692	NO	no	IPR000850	Adenylate kinase	ScanRegExp	PS00113	ADENYLATE_KINASE	8e-05	KOG3078	Adenylate kinase	Nucleotide transport and metabolism	METABOLISM	gi|398407875|ref|XP_003855403.1|	192.2	2e-48	hypothetical protein MYCGRDRAFT_55692 [Zymoseptoria tritici IPO323] >gi|339475287|gb|EGP90379.1| hypothetical protein MYCGRDRAFT_55692 [Zymoseptoria tritici IPO323]	gi|302416430|ref|XM_003006001.1|	89.7	6e-16	Verticillium albo-atrum VaMs.102 adenylate kinase cytosolic, mRNA	sp|A6RPU0|KAD1_BOTFB	127	2e-30	Adenylate kinase 1 OS=Botryotinia fuckeliana (strain B05.10) GN=adk1 PE=3 SV=1	K00939	5e-30	128	pte:PTT_08690	adenylate kinase [EC:2.7.4.3]	GO:0046939//nucleotide phosphorylation;GO:0006270//DNA replication initiation;GO:0006172//ADP biosynthetic process	GO:0004017//adenylate kinase activity;GO:0005524//ATP binding	GO:0005829//cytosol;GO:0005758//mitochondrial intermembrane space	8	-	-
Unigene46740_All	316	0	0	0	0	2.2811	13.4375	estExt_Genewise1.C_chr_90840	62587	YES	yes	IPR000172	Glucose-methanol-choline oxidoreductase	ScanRegExp	PS00624	GMC_OXRED_2	8e-05	KOG1238	Glucose dehydrogenase/choline dehydrogenase/mandelonitrile lyase (GMC oxidoreductase family)	General function prediction only	POORLY CHARACTERIZED	gi|398392031|ref|XP_003849475.1|	214.9	3e-55	cellobiose deshydrogenase/glucose-methanol-choline oxidoreductase, partial [Zymoseptoria tritici IPO323] >gi|339469352|gb|EGP84451.1| cellobiose deshydrogenase/glucose-methanol-choline oxidoreductase [Zymoseptoria tritici IPO323]	gi|398392030|ref|XM_003849427.1|	626	1e-177	Mycosphaerella graminicola IPO323 cellobiose deshydrogenase/glucose-methanol-choline oxidoreductase (CDH) mRNA, partial cds	--	--	--	--	--	--	--	--	--	GO:0055114//oxidation-reduction process	GO:0050660//flavin adenine dinucleotide binding;GO:0016614//oxidoreductase activity, acting on CH-OH group of donors	-	8	4	6
Unigene46743_All	314	0	0	0	0.66705	2.2957	43.053	estExt_fgenesh1_kg.C_chr_10552	102481	YES	yes	IPR000420	Yeast PIR protein repeat	ProfileScan	PS50256	PIR_REPEAT_2	8.65	KOG0382	Carbonic anhydrase	General function prediction only	POORLY CHARACTERIZED	gi|398412008|ref|XP_003857336.1|	149.1	2e-35	hypothetical protein MYCGRDRAFT_102481 [Zymoseptoria tritici IPO323] >gi|339477221|gb|EGP92312.1| hypothetical protein MYCGRDRAFT_102481 [Zymoseptoria tritici IPO323]	gi|50554422|ref|XM_504620.1|	56	9e-06	Yarrowia lipolytica YALI0E31108p (YALI0E31108g) mRNA, complete cds	--	--	--	--	--	--	--	--	--	-	GO:0005199//structural constituent of cell wall	GO:0005618//cell wall	3	9	7
Unigene46744_All	313	0	0	0	0.5482	1.4394	7.4753	estExt_Genewise1Plus.C_chr_11690	66006	NO	no	--	--	--	--	--	--	KOG2667	COPII vesicle protein	Intracellular trafficking, secretion, and vesicular transport	CELLULAR PROCESSES AND SIGNALING	gi|398412138|ref|XP_003857398.1|	221.5	4e-57	hypothetical protein MYCGRDRAFT_66006 [Zymoseptoria tritici IPO323] >gi|339477283|gb|EGP92374.1| hypothetical protein MYCGRDRAFT_66006 [Zymoseptoria tritici IPO323]	gi|396486624|ref|NW_003533873.1|	61.9	2e-07	Leptosphaeria maculans JN3 SuperContig_13_v2 >gi|312218538|emb|FP929134.1| Leptosphaeria maculans JN3 lm_SuperContig_13_v2 genomic supercontig, whole genome, isolate v23.1.3	sp|O94283|ERV41_SCHPO	64.3	2e-11	ER-derived vesicles protein 41 OS=Schizosaccharomyces pombe (strain 972 / ATCC 24843) GN=erv41 PE=1 SV=1	--	--	--	--	--	-	-	-	6	-	-
Unigene46745_All	315	0	0	0	3.5725	3.7186	7.7029	estExt_fgenesh1_kg.C_chr_80143	105450	NO	no	IPR001232	SKP1 component	ProfileScan	PS50131	SKP1_CT	42.591	KOG1724	SCF ubiquitin ligase, Skp1 component	Posttranslational modification, protein turnover, chaperones	CELLULAR PROCESSES AND SIGNALING	--	--	--	--	gi|398393143|ref|XM_003849983.1|	624	1e-177	Mycosphaerella graminicola IPO323 hypothetical protein (MYCGRDRAFT_105450) mRNA, complete cds	--	--	--	--	--	--	--	--	--	-	-	-	8	-	-
Unigene46747_All	324	0	0	0.5337	1.3136	0.2781	6.4191	estExt_fgenesh1_pg.C_chr_11297	107551	NO	no	IPR000043	S-adenosyl-L-homocysteine hydrolase	ScanRegExp	PS00739	ADOHCYASE_2	8e-05	KOG1370	S-adenosylhomocysteine hydrolase	Coenzyme transport and metabolism	METABOLISM	gi|398410497|ref|XP_003856598.1|	218	4e-56	adenosylhomocysteinase [Zymoseptoria tritici IPO323]	gi|398410496|ref|XM_003856550.1|	642	0	Mycosphaerella graminicola IPO323 adenosylhomocysteinase (MYCGRDRAFT_107551) mRNA, complete cds	sp|P39954|SAHH_YEAST	162	4e-41	Adenosylhomocysteinase OS=Saccharomyces cerevisiae (strain ATCC 204508 / S288c) GN=SAH1 PE=1 SV=1	K01251	2e-44	176	pno:SNOG_07117	adenosylhomocysteinase [EC:3.3.1.1]	GO:0006730//one-carbon metabolic process	GO:0004013//adenosylhomocysteinase activity	GO:0005737//cytoplasm	4	-	-
Unigene46749_All	321	0	0	0	1.4543	2.807	7.8289	estExt_fgenesh1_pm.C_chr_30538	99758	NO	no	IPR000038	Cell division/GTP binding protein	HMMPfam	PF00735	GTP_CDC	2.1e-148	KOG2655	Septin family protein (P-loop GTPase)	Intracellular trafficking, secretion, and vesicular transport	CELLULAR PROCESSES AND SIGNALING	gi|398405328|ref|XP_003854130.1|	111.3	5e-24	septin CDC11 [Zymoseptoria tritici IPO323] >gi|339474013|gb|EGP89106.1| cdc11-like protein [Zymoseptoria tritici IPO323]	gi|398405327|ref|XM_003854082.1|	333	3e-89	Mycosphaerella graminicola IPO323 septin CDC11 (MYCGRDRAFT_99758) mRNA, complete cds	--	--	--	--	--	--	--	--	--	GO:0033205//cell cycle cytokinesis;GO:0045860//positive regulation of protein kinase activity	GO:0005545//1-phosphatidylinositol binding;GO:0005198//structural molecule activity;GO:0005525//GTP binding	GO:0005628//prospore membrane;GO:0072687//meiotic spindle;GO:0043332//mating projection tip;GO:0005876//spindle microtubule;GO:0005619//ascospore wall;GO:0032160//septin filament array;GO:0001400//mating projection base;GO:0005881//cytoplasmic microtubule;GO:0031105//septin complex;GO:0000144//cellular bud neck septin ring	6	-	-
Unigene46750_All	305	0	0	0	1.28225	0.2954	5.6825	fgenesh1_pg.C_chr_3000037	91327	NO	no	IPR002086	Aldehyde dehydrogenase	ScanRegExp	PS00070	ALDEHYDE_DEHYDR_CYS	NA	--	--	--	--	gi|398406378|ref|XP_003854655.1|	101.3	6e-21	hypothetical protein MYCGRDRAFT_91327 [Zymoseptoria tritici IPO323] >gi|339474538|gb|EGP89631.1| hypothetical protein MYCGRDRAFT_91327 [Zymoseptoria tritici IPO323]	gi|398406377|ref|XM_003854607.1|	285	5e-75	Mycosphaerella graminicola IPO323 hypothetical protein (MYCGRDRAFT_91327) mRNA, complete cds	--	--	--	--	--	--	--	--	--	-	-	-	4	-	-
Unigene46752_All	306	0	0	0	0.57165	1.7668	4.2479	estExt_fgenesh1_pm.C_chr_10104	98210	NO	yes	IPR006597	Sel1-like repeat	HMMSmart	SM00671	SEL1	17,0.0021,0.11,5.6,8.2e-05,4.2e-06,0.24,0.73,2.1,9.7e-08	KOG1550	Extracellular protein SEL-1 and related proteins	Posttranslational modification, protein turnover, chaperones	CELLULAR PROCESSES AND SIGNALING	gi|398408966|ref|XP_003855948.1|	181	6e-45	hypothetical protein MYCGRDRAFT_98210 [Zymoseptoria tritici IPO323] >gi|339475833|gb|EGP90924.1| hypothetical protein MYCGRDRAFT_98210 [Zymoseptoria tritici IPO323]	gi|170947485|emb|CU633438.1|	56	9e-06	Podospora anserina S mat+ genomic DNA chromosome 1, supercontig 1	--	--	--	--	K14026	2e-13	72.8	pte:PTT_17853	SEL1 protein	-	-	-	6	8	-
Unigene46757_All	304	0	0	0	3.62465	3.2604	11.4024	estExt_fgenesh1_kg.C_chr_10806	102725	NO	no	IPR004827	Basic-leucine zipper (bZIP) transcription factor	ScanRegExp	PS00036	BZIP_BASIC	8e-05	KOG0837	Transcriptional activator of the JUN family	Transcription	INFORMATION STORAGE AND PROCESSING	gi|398410372|ref|XP_003856539.1|	208	4e-53	hypothetical protein MYCGRDRAFT_102725 [Zymoseptoria tritici IPO323] >gi|339476424|gb|EGP91515.1| hypothetical protein MYCGRDRAFT_102725 [Zymoseptoria tritici IPO323]	gi|398410371|ref|XM_003856491.1|	603	1e-170	Mycosphaerella graminicola IPO323 hypothetical protein (MYCGRDRAFT_102725) mRNA, complete cds	sp|Q00096|CPCA_ASPNG	52.4	7e-08	Cross-pathway control protein A OS=Aspergillus niger GN=cpcA PE=3 SV=1	--	--	--	--	--	GO:0006355//regulation of transcription, DNA-dependent	GO:0003700//sequence-specific DNA binding transcription factor activity;GO:0043565//sequence-specific DNA binding;GO:0046983//protein dimerization activity	-	8	-	-
Unigene46758_All	311	0	0	0	0	0.8692	10.3098	NewTranscript	--	NO	no	--	--	--	--	--	--	--	--	--	--	--	--	--	--	--	--	--	--	--	--	--	--	--	--	--	--	--	-	-	-	2	-	-
Unigene46759_All	308	0	0	0	5.12585	0.5851	1.4068	NewTranscript	--	NO	no	--	--	--	--	--	--	--	--	--	--	--	--	--	--	--	--	--	--	--	--	--	--	--	--	--	--	--	-	-	-	9	-	-
Unigene46762_All	265	0	0	0	6.13845	5.1003	8.5023	NewTranscript	--	NO	no	--	--	--	--	--	--	--	--	--	--	--	--	--	--	--	--	--	--	--	--	--	--	--	--	--	--	--	-	-	-	5	-	-
Unigene46765_All	266	0	0	0	2.4126	1.6937	14.3344	estExt_fgenesh1_pg.C_chr_10477	107003	NO	no	IPR006808	Mitochondrial ATP synthase g subunit	HMMPfam	PF04718	ATP-synt_G	6.5e-05	KOG4103	Mitochondrial F1F0-ATP synthase, subunit g/ATP20	Energy production and conversion	METABOLISM	gi|398412458|ref|XP_003857552.1|	173.3	1e-42	hypothetical protein MYCGRDRAFT_107003 [Zymoseptoria tritici IPO323] >gi|339477437|gb|EGP92528.1| hypothetical protein MYCGRDRAFT_107003 [Zymoseptoria tritici IPO323]	gi|296820777|ref|XM_002849948.1|	58	2e-06	Arthroderma otae CBS 113480 ATP synthase subunit g, mRNA	--	--	--	--	K02140	4e-14	75.5	pte:PTT_01532	F-type H+-transporting ATPase subunit g [EC:3.6.3.14]	GO:0015986//ATP synthesis coupled proton transport	GO:0015078//hydrogen ion transmembrane transporter activity	GO:0000276//mitochondrial proton-transporting ATP synthase complex, coupling factor F(o)	8	-	-
Unigene46768_All	263	0	0	0	0.6524	0.6852	6.59	estExt_fgenesh1_pg.C_chr_30207	108499	NO	no	IPR002035	von Willebrand factor, type A	ProfileScan	PS50234	VWFA	13.211	KOG1187	Serine/threonine protein kinase	Signal transduction mechanisms	CELLULAR PROCESSES AND SIGNALING	gi|398404500|ref|XP_003853716.1|	179.9	1e-44	hypothetical protein MYCGRDRAFT_108499 [Zymoseptoria tritici IPO323] >gi|339473599|gb|EGP88692.1| hypothetical protein MYCGRDRAFT_108499 [Zymoseptoria tritici IPO323]	gi|398404499|ref|XM_003853668.1|	521	1e-146	Mycosphaerella graminicola IPO323 hypothetical protein (MYCGRDRAFT_108499) mRNA, complete cds	sp|A6R7X5|PAN1_AJECN	47.8	2e-06	Actin cytoskeleton-regulatory complex protein PAN1 OS=Ajellomyces capsulata (strain NAm1 / WU24) GN=PAN1 PE=3 SV=1	K11422	2e-07	53.1	cci:CC1G_15535	histone-lysine N-methyltransferase SETD1 [EC:2.1.1.43]	-	GO:0005543//phospholipid binding;GO:0008270//zinc ion binding	-	4	-	-
Unigene46769_All	264	0	0	0	5.16145	3.413	1.6412	estExt_fgenesh1_kg.C_chr_10073	102047	YES	yes	IPR000757	Glycoside hydrolase, family 16	HMMPfam	PF00722	Glyco_hydro_16	2.7e-22	--	--	--	--	gi|398412806|ref|XP_003857721.1|	191	5e-48	hypothetical protein MYCGRDRAFT_102047 [Zymoseptoria tritici IPO323] >gi|339477606|gb|EGP92697.1| hypothetical protein MYCGRDRAFT_102047 [Zymoseptoria tritici IPO323]	gi|396461067|ref|NW_003533847.1|	60	5e-07	Leptosphaeria maculans JN3 SuperContig_7_v2 >gi|312211128|emb|FP929072.1| Leptosphaeria maculans JN3 lm_SuperContig_7_v2 genomic supercontig, whole genome, isolate v23.1.3	sp|P32623|CRH2_YEAST	107	2e-24	Probable glycosidase CRH2 OS=Saccharomyces cerevisiae (strain ATCC 204508 / S288c) GN=UTR2 PE=1 SV=3	K01238	4e-23	105	afm:AFUA_2G03120	[EC:3.2.1.-]	GO:0005975//carbohydrate metabolic process;GO:0007047//cellular cell wall organization	GO:0004553//hydrolase activity, hydrolyzing O-glycosyl compounds;GO:0008061//chitin binding	GO:0005618//cell wall	10	2	9
Unigene46770_All	269	0	0	0	1.41645	0.6699	7.0873	estExt_fgenesh1_pm.C_chr_40277	99970	YES	yes	IPR001764	Glycoside hydrolase, family 3, N-terminal	ScanRegExp	PS00775	GLYCOSYL_HYDROL_F3	8e-05	--	--	--	--	gi|398399196|ref|XP_003853055.1|	186.4	1e-46	putative beta-glucosidase [Zymoseptoria tritici IPO323] >gi|339472937|gb|EGP88031.1| putative beta-glucosidase [Zymoseptoria tritici IPO323]	gi|398399195|ref|XM_003853007.1|	533	1e-149	Mycosphaerella graminicola IPO323 putative beta-glucosidase (MgBgl8) mRNA, complete cds	sp|P48825|BGL1_ASPAC	84	2e-17	Beta-glucosidase 1 OS=Aspergillus aculeatus PE=2 SV=1	K05349	7e-18	87.8	bfu:BC1G_10221	beta-glucosidase [EC:3.2.1.21]	GO:0005975//carbohydrate metabolic process	GO:0004553//hydrolase activity, hydrolyzing O-glycosyl compounds	-	4	8	4
Unigene46772_All	267	0	0	0	4.0227	6.7494	22.3947	estExt_Genewise1Plus.C_chr_51134	72449	NO	no	IPR001023	Heat shock protein Hsp70	ScanRegExp	PS01036	HSP70_3	8e-05	KOG0101	Molecular chaperones HSP70/HSC70, HSP70 superfamily	Posttranslational modification, protein turnover, chaperones	CELLULAR PROCESSES AND SIGNALING	gi|398398113|ref|XP_003852514.1|	125.2	3e-28	Hsp70 family protein [Zymoseptoria tritici IPO323]	gi|398398112|ref|XM_003852466.1|	529	1e-148	Mycosphaerella graminicola IPO323 Hsp70 family protein (MYCGRDRAFT_72449) mRNA, complete cds	sp|Q707X3|HSP75_ZYGRC	89.4	5e-19	Heat shock protein SSB OS=Zygosaccharomyces rouxii (strain ATCC 2623 / CBS 732 / NBRC 1130 / NCYC 568 / NRRL Y-229) GN=SSB PE=3 SV=3	K03283	1e-26	116	ssl:SS1G_05645	heat shock 70kDa protein 1/8	GO:0006950//response to stress;GO:0055114//oxidation-reduction process	GO:0032440//2-alkenal reductase [NAD(P)] activity;GO:0005524//ATP binding	-	7	-	-
Unigene46773_All	266	0	0	0	1.61265	2.3712	4.5609	fgenesh1_pm.C_chr_9000243	87601	NO	no	IPR006885	ETC complex I subunit conserved region	HMMPfam	PF04800	ETC_C1_NDUFA4	1.8e-55	KOG3389	NADH:ubiquinone oxidoreductase, NDUFS4/18 kDa subunit	Energy production and conversion	METABOLISM	gi|398392087|ref|XP_003849503.1|	192.6	2e-48	hypothetical protein MYCGRDRAFT_87601 [Zymoseptoria tritici IPO323] >gi|339469380|gb|EGP84479.1| hypothetical protein MYCGRDRAFT_87601 [Zymoseptoria tritici IPO323]	gi|154294498|ref|XM_001547640.1|	75.8	8e-12	Botryotinia fuckeliana B05.10 NADH-ubiquinone oxidoreductase 21kDa subunit (BC1G_13852) partial mRNA	sp|P25711|NDUS4_NEUCR	125	5e-30	NADH-ubiquinone oxidoreductase 21 kDa subunit, mitochondrial OS=Neurospora crassa (strain ATCC 24698 / 74-OR23-1A / CBS 708.71 / DSM 1257 / FGSC 987) GN=nuo-21 PE=1 SV=2	K03937	9e-42	167	ssl:SS1G_13868	NADH dehydrogenase (ubiquinone) Fe-S protein 4 [EC:1.6.5.3 1.6.99.3]	GO:0022900//electron transport chain	GO:0008137//NADH dehydrogenase (ubiquinone) activity	GO:0005743//mitochondrial inner membrane	9	-	-
Unigene46775_All	267	0	0	0	2.1074	2.0248	4.8684	estExt_Genewise1Plus.C_chr_80652	74730	NO	no	IPR005810	Succinyl-CoA ligase, alpha subunit	ScanRegExp	PS01216	SUCCINYL_COA_LIG_1	8e-05	KOG1255	Succinyl-CoA synthetase, alpha subunit	Energy production and conversion	METABOLISM	gi|398393138|ref|XP_003850028.1|	110.9	7e-24	succinate--CoA ligase (GDP-forming) subunit alpha [Zymoseptoria tritici IPO323] >gi|339469906|gb|EGP85004.1| alpha subunit of succinyl-CoA ligase [Zymoseptoria tritici IPO323]	gi|398393137|ref|XM_003849980.1|	333	2e-89	Mycosphaerella graminicola IPO323 succinate--CoA ligase (GDP-forming) subunit alpha (LSC1) mRNA, complete cds	sp|Q9P727|SUCA_NEUCR	97.4	2e-21	Probable succinyl-CoA ligase [ADP-forming] subunit alpha, mitochondrial OS=Neurospora crassa (strain ATCC 24698 / 74-OR23-1A / CBS 708.71 / DSM 1257 / FGSC 987) GN=8D4.130 PE=3 SV=1	K01899	4e-22	102	pan:PODANSg8268	succinyl-CoA synthetase alpha subunit [EC:6.2.1.4 6.2.1.5]	GO:0006104//succinyl-CoA metabolic process;GO:0006099//tricarboxylic acid cycle	GO:0004776//succinate-CoA ligase (GDP-forming) activity;GO:0005525//GTP binding;GO:0003878//ATP citrate synthase activity;GO:0004775//succinate-CoA ligase (ADP-forming) activity;GO:0048037//cofactor binding	GO:0042645//mitochondrial nucleoid	9	-	-
Unigene46777_All	258	0	0	0	3.89545	1.397	2.6871	estExt_fgenesh1_kg.C_chr_100070	105887	NO	no	IPR004046	Glutathione S-transferase, C-terminal	ProfileScan	PS50405	GST_C	11.584	KOG0867	Glutathione S-transferase	Posttranslational modification, protein turnover, chaperones	CELLULAR PROCESSES AND SIGNALING	gi|398391440|ref|XP_003849180.1|	99	2e-20	hypothetical protein MYCGRDRAFT_105887 [Zymoseptoria tritici IPO323] >gi|339469056|gb|EGP84156.1| hypothetical protein MYCGRDRAFT_105887 [Zymoseptoria tritici IPO323]	gi|398391439|ref|XM_003849132.1|	511	1e-143	Mycosphaerella graminicola IPO323 hypothetical protein (MYCGRDRAFT_105887) mRNA, complete cds	--	--	--	--	--	--	--	--	--	-	-	-	9	-	-
Unigene46778_All	258	0	0	0	4.23195	2.0955	3.023	NewTranscript	--	NO	no	--	--	--	--	--	--	--	--	--	--	--	--	--	--	--	--	--	--	--	--	--	--	--	--	--	--	--	-	-	-	10	-	-
Unigene46782_All	261	0	0	0	1.94655	2.0714	9.2966	fgenesh1_kg.C_chr_4000066	80311	NO	no	--	--	--	--	--	--	--	--	--	--	gi|121708400|ref|XP_001272119.1|	52.8	2e-06	DNA repair protein Rad1, putative [Aspergillus clavatus NRRL 1] >gi|119400267|gb|EAW10693.1| DNA repair protein Rad1, putative [Aspergillus clavatus NRRL 1]	gi|398404168|ref|XM_003853503.1|	410	1e-112	Mycosphaerella graminicola IPO323 hypothetical protein (MYCGRDRAFT_80311) mRNA, complete cds	--	--	--	--	K02830	2e-07	52.8	act:ACLA_051650	cell cycle checkpoint protein [EC:3.1.11.2]	-	-	-	8	-	-
Unigene46783_All	437	0	0	0	0.306	1.0309	11.6998	NewTranscript	--	NO	no	--	--	--	--	--	--	--	--	--	--	--	--	--	--	--	--	--	--	--	--	--	--	--	--	--	--	--	-	-	-	2	-	-
Unigene46784_All	239	0	0	0	0.1865	5.2781	17.7667	NewTranscript	--	NO	no	--	--	--	--	--	--	--	--	--	--	--	--	--	--	--	--	--	--	--	--	--	--	--	--	--	--	--	-	-	-	2	-	-
Unigene46786_All	240	0	0	0	1.77335	0.7509	15.1651	estExt_Genewise1Plus.C_chr_41215	71416	NO	no	IPR003819	Taurine catabolism dioxygenase TauD/TfdA	HMMPfam	PF02668	TauD	4.8e-81	--	--	--	--	gi|398403695|ref|XP_003853314.1|	162.9	1e-39	hypothetical protein MYCGRDRAFT_71416 [Zymoseptoria tritici IPO323] >gi|339473196|gb|EGP88290.1| hypothetical protein MYCGRDRAFT_71416 [Zymoseptoria tritici IPO323]	gi|398403694|ref|XM_003853266.1|	476	1e-132	Mycosphaerella graminicola IPO323 hypothetical protein (MYCGRDRAFT_71416) mRNA, complete cds	sp|Q12358|JLP1_YEAST	82.8	5e-17	Alpha-ketoglutarate-dependent sulfonate dioxygenase OS=Saccharomyces cerevisiae (strain ATCC 204508 / S288c) GN=JLP1 PE=2 SV=1	K03119	4e-28	121	afm:AFUA_8G02210	taurine dioxygenase [EC:1.14.11.17]	GO:0055114//oxidation-reduction process	GO:0000908;GO:0016702//oxidoreductase activity, acting on single donors with incorporation of molecular oxygen, incorporation of two atoms of oxygen	-	4	-	-
Unigene46788_All	238	0	0	0	2.69645	2.2715	8.7386	estExt_fgenesh1_kg.C_chr_130100	106528	NO	no	--	--	--	--	--	--	KOG4096	Uncharacterized conserved protein	Function unknown	POORLY CHARACTERIZED	gi|398388323|ref|XP_003847623.1|	160.6	8e-39	hypothetical protein MYCGRDRAFT_106528 [Zymoseptoria tritici IPO323] >gi|339467496|gb|EGP82599.1| hypothetical protein MYCGRDRAFT_106528 [Zymoseptoria tritici IPO323]	gi|396467312|ref|XM_003837850.1|	58	2e-06	Leptosphaeria maculans JN3 similar to mitochondrial genome maintenance protein Mgr2 (LEMA_P119450.1) mRNA, complete cds	sp|P79082|MGR2_SCHPO	97.4	2e-21	Protein mgr2 OS=Schizosaccharomyces pombe (strain 972 / ATCC 24843) GN=mgr2 PE=2 SV=1	--	--	--	--	--	-	-	-	8	-	-
Unigene46789_All	238	0	0	0	0.53365	1.1358	6.1899	estExt_Genewise1Plus.C_chr_31638	70266	YES	no	--	--	--	--	--	--	KOG2774	NAD dependent epimerase	General function prediction only	POORLY CHARACTERIZED	gi|398405082|ref|XP_003854007.1|	160.2	1e-38	hypothetical protein MYCGRDRAFT_70266 [Zymoseptoria tritici IPO323] >gi|339473890|gb|EGP88983.1| hypothetical protein MYCGRDRAFT_70266 [Zymoseptoria tritici IPO323]	gi|398405081|ref|XM_003853959.1|	472	1e-131	Mycosphaerella graminicola IPO323 hypothetical protein (MYCGRDRAFT_70266) mRNA, complete cds	--	--	--	--	K00100	1e-23	107	afm:AFUA_3G12770	[EC:1.1.1.-]	GO:0044237//cellular metabolic process	GO:0000166//nucleotide binding;GO:0050662//coenzyme binding;GO:0003824//catalytic activity	-	6	-	4
Unigene46792_All	240	0	0	0	2.8039	1.5017	2.8886	estExt_fgenesh1_pg.C_chr_110054	111178	NO	no	--	--	--	--	--	--	KOG1060	Vesicle coat complex AP-3, beta subunit	Intracellular trafficking, secretion, and vesicular transport	CELLULAR PROCESSES AND SIGNALING	gi|398389653|ref|XP_003848287.1|	166	1e-40	hypothetical protein MYCGRDRAFT_111178 [Zymoseptoria tritici IPO323] >gi|339468162|gb|EGP83263.1| hypothetical protein MYCGRDRAFT_111178 [Zymoseptoria tritici IPO323]	gi|398389652|ref|XM_003848239.1|	476	1e-132	Mycosphaerella graminicola IPO323 hypothetical protein (MYCGRDRAFT_111178) mRNA, complete cds	sp|Q59S06|NOP58_CANAL	47	3e-06	Nucleolar protein 58 OS=Candida albicans (strain SC5314 / ATCC MYA-2876) GN=NOP58 PE=3 SV=1	K01514	6e-07	51.6	cci:CC1G_12482	exopolyphosphatase [EC:3.6.1.11]	GO:0006486//protein glycosylation	-	-	9	-	-
Unigene46793_All	241	0	0	0	1.05405	0.3739	10.4277	estExt_fgenesh1_kg.C_chr_30232	103731	NO	no	IPR001884	Eukaryotic initiation factor 5A hypusine (eIF-5A)	HMMPfam	PF01287	eIF-5a	0.00058	KOG3271	Translation initiation factor 5A (eIF-5A)	Translation, ribosomal structure and biogenesis	INFORMATION STORAGE AND PROCESSING	gi|330946353|ref|XP_003306750.1|	51.6	5e-06	hypothetical protein PTT_19961 [Pyrenophora teres f. teres 0-1] >gi|311315613|gb|EFQ85141.1| hypothetical protein PTT_19961 [Pyrenophora teres f. teres 0-1]	gi|398405917|ref|XM_003854377.1|	478	1e-133	Mycosphaerella graminicola IPO323 hypothetical protein (MYCGRDRAFT_103731) mRNA, complete cds	--	--	--	--	--	--	--	--	--	-	-	-	4	-	-
Unigene46794_All	273	0	0	0	1.83645	1.3202	5.3963	NewTranscript	--	NO	no	--	--	--	--	--	--	--	--	--	--	--	--	--	--	gi|398391968|ref|XM_003849396.1|	65.9	8e-09	Mycosphaerella graminicola IPO323 hypothetical protein (MYCGRDRAFT_75690) mRNA, complete cds	--	--	--	--	--	--	--	--	--	-	-	-	9	-	-
Unigene46797_All	270	0	0	0	1.271	1.3349	12.5173	fgenesh1_kg.C_chr_1000071	78124	NO	no	IPR001931	Ribosomal protein S21e	ScanRegExp	PS00996	RIBOSOMAL_S21E	8e-05	KOG3486	40S ribosomal protein S21	Translation, ribosomal structure and biogenesis	INFORMATION STORAGE AND PROCESSING	--	--	--	--	gi|398412807|ref|XM_003857674.1|	254	2e-65	Mycosphaerella graminicola IPO323 40S ribosomal protein S21 (MYCGRDRAFT_78124) mRNA, complete cds	--	--	--	--	--	--	--	--	--	-	-	-	6	-	-
Unigene46799_All	271	0	0	0	2.21605	2.9924	4.4768	fgenesh1_pg.C_chr_4000319	92539	NO	no	--	--	--	--	--	--	KOG2992	Nucleolar GTPase/ATPase p130	Nuclear structure	CELLULAR PROCESSES AND SIGNALING	gi|398399044|ref|XP_003852979.1|	188.7	2e-47	hypothetical protein MYCGRDRAFT_92539 [Zymoseptoria tritici IPO323] >gi|339472861|gb|EGP87955.1| hypothetical protein MYCGRDRAFT_92539 [Zymoseptoria tritici IPO323]	gi|398399043|ref|XM_003852931.1|	537	1e-151	Mycosphaerella graminicola IPO323 hypothetical protein (MYCGRDRAFT_92539) mRNA, complete cds	--	--	--	--	--	--	--	--	--	-	-	-	9	-	-
Unigene46800_All	276	0	0	0	1.6914	2.9382	5.0236	estExt_Genewise1.C_chr_13888	54449	NO	no	IPR002328	Zinc-containing alcohol dehydrogenase	ScanRegExp	PS00059	ADH_ZINC	8e-05	KOG0022	Alcohol dehydrogenase, class III	Secondary metabolites biosynthesis, transport and catabolism	METABOLISM	gi|398410869|ref|XP_003856782.1|	121.3	5e-27	hypothetical protein MYCGRDRAFT_54449 [Zymoseptoria tritici IPO323] >gi|339476667|gb|EGP91758.1| hypothetical protein MYCGRDRAFT_54449 [Zymoseptoria tritici IPO323]	gi|255719303|ref|XM_002555886.1|	60	5e-07	Lachancea thermotolerans CBS 6340 KLTH0H01254p (KLTH0H01254g) mRNA, complete cds	sp|P0CL53|FADH_ASPOR	82	8e-17	S-(hydroxymethyl)glutathione dehydrogenase OS=Aspergillus oryzae (strain ATCC 42149 / RIB 40) GN=FDH1 PE=3 SV=1	K00121	2e-18	89.4	tve:TRV_07407	S-(hydroxymethyl)glutathione dehydrogenase / alcohol dehydrogenase [EC:1.1.1.284 1.1.1.1]	GO:0006069//ethanol oxidation	GO:0000166//nucleotide binding;GO:0008270//zinc ion binding;GO:0051903//S-(hydroxymethyl)glutathione dehydrogenase activity	-	9	-	-
Unigene46801_All	276	0	0	0	4.3639	1.9588	2.8258	estExt_fgenesh1_kg.C_chr_50016	104342	NO	no	IPR005198	Glycoside hydrolase, family 76	HMMPfam	PF03663	Glyco_hydro_76	3.8e-123	--	--	--	--	gi|156055516|ref|XP_001593682.1|	85.5	3e-16	hypothetical protein SS1G_05110 [Sclerotinia sclerotiorum 1980] >gi|154702894|gb|EDO02633.1| hypothetical protein SS1G_05110 [Sclerotinia sclerotiorum 1980 UF-70]	gi|398397160|ref|XM_003851990.1|	224	2e-56	Mycosphaerella graminicola IPO323 hypothetical protein (MYCGRDRAFT_104342) mRNA, partial cds	sp|Q05031|DFG5_YEAST	56.2	5e-09	Mannan endo-1,6-alpha-mannosidase DFG5 OS=Saccharomyces cerevisiae (strain ATCC 204508 / S288c) GN=DFG5 PE=1 SV=1	K08257	3e-17	85.5	ssl:SS1G_05110	mannan endo-1,6-alpha-mannosidase [EC:3.2.1.101]	GO:0008152//metabolic process	GO:0016787//hydrolase activity	-	10	-	-
Unigene46828_All	290	0	0	0	5.13665	1.5535	0.8965	NewTranscript	--	NO	no	--	--	--	--	--	--	--	--	--	--	gi|169616644|ref|XP_001801737.1|	50.8	9e-06	hypothetical protein SNOG_11497 [Phaeosphaeria nodorum SN15] >gi|111060085|gb|EAT81205.1| hypothetical protein SNOG_11497 [Phaeosphaeria nodorum SN15]	--	--	--	--	--	--	--	--	--	--	--	--	--	-	-	-	9	-	-
Unigene46835_All	334	0	0	0	6.5249	2.1582	1.2973	NewTranscript	--	NO	no	--	--	--	--	--	--	--	--	--	--	gi|345569333|gb|EGX52200.1|	55.8	2e-07	hypothetical protein AOL_s00043g343 [Arthrobotrys oligospora ATCC 24927]	--	--	--	--	--	--	--	--	K01193	2e-06	50.1	vpo:Kpol_234p2	beta-fructofuranosidase [EC:3.2.1.26]	-	-	-	10	-	-
Unigene46837_All	246	0	0	0	6.98855	3.2965	2.1136	estExt_fgenesh1_pg.C_chr_60500	109991	YES	yes	--	--	--	--	--	--	--	--	--	--	gi|398396334|ref|XP_003851625.1|	56.6	1e-07	hypothetical protein MYCGRDRAFT_109991 [Zymoseptoria tritici IPO323] >gi|339471505|gb|EGP86601.1| hypothetical protein MYCGRDRAFT_109991 [Zymoseptoria tritici IPO323]	gi|398396333|ref|XM_003851577.1|	426	1e-117	Mycosphaerella graminicola IPO323 hypothetical protein (MYCGRDRAFT_109991) mRNA, complete cds	--	--	--	--	--	--	--	--	--	-	-	-	10	5	3
Unigene46847_All	762	0	0	0.2269	8.2128	8.3956	69.0307	estExt_fgenesh1_kg.C_chr_70176	105182	YES	yes	--	--	--	--	--	--	--	--	--	--	gi|398394455|ref|XP_003850686.1|	299.3	5e-80	hypothetical protein MYCGRDRAFT_105182 [Zymoseptoria tritici IPO323] >gi|339470565|gb|EGP85662.1| hypothetical protein MYCGRDRAFT_105182 [Zymoseptoria tritici IPO323]	gi|398394454|ref|XM_003850638.1|	1330	0	Mycosphaerella graminicola IPO323 hypothetical protein (MYCGRDRAFT_105182) mRNA, complete cds	sp|P47179|DAN4_YEAST	79.3	3e-15	Cell wall protein DAN4 OS=Saccharomyces cerevisiae (strain ATCC 204508 / S288c) GN=DAN4 PE=2 SV=1	K01183	3e-11	68.2	ctp:CTRG_05827	chitinase [EC:3.2.1.14]	-	-	-	7	6	2
Unigene46850_All	214	0	0	0	0.9788	0.421	5.6692	estExt_Genewise1.C_chr_40255	57630	NO	no	IPR001697	Pyruvate kinase	ScanRegExp	PS00110	PYRUVATE_KINASE	8e-05	KOG2323	Pyruvate kinase	Carbohydrate transport and metabolism	METABOLISM	gi|398398792|ref|XP_003852853.1|	144.1	7e-34	pyruvate kinase [Zymoseptoria tritici IPO323] >gi|339472735|gb|EGP87829.1| pyruvate kinase [Zymoseptoria tritici IPO323]	gi|398398791|ref|XM_003852805.1|	424	1e-117	Mycosphaerella graminicola IPO323 pyruvate kinase (PYK1) mRNA, complete cds	sp|P22360|KPYK_EMENI	117	2e-27	Pyruvate kinase OS=Emericella nidulans (strain FGSC A4 / ATCC 38163 / CBS 112.46 / NRRL 194 / M139) GN=pkiA PE=3 SV=2	K00873	2e-30	129	pno:SNOG_00819	pyruvate kinase [EC:2.7.1.40]	GO:0006090//pyruvate metabolic process;GO:0016310//phosphorylation;GO:0006096//glycolysis	GO:0004743//pyruvate kinase activity;GO:0030955//potassium ion binding;GO:0000287//magnesium ion binding	-	4	-	-
Unigene46851_All	215	0	0	0	0.7669	2.9336	8.4643	estExt_fgenesh1_kg.C_chr_40337	104294	NO	no	IPR008254	Flavodoxin/nitric oxide synthase	ProfileScan	PS50902	FLAVODOXIN_LIKE	17.903	KOG3135	1,4-benzoquinone reductase-like; Trp repressor binding protein-like/protoplast-secreted protein	General function prediction only	POORLY CHARACTERIZED	gi|398399664|ref|XP_003853131.1|	100.9	8e-21	hypothetical protein MYCGRDRAFT_104294 [Zymoseptoria tritici IPO323] >gi|339473013|gb|EGP88107.1| hypothetical protein MYCGRDRAFT_104294 [Zymoseptoria tritici IPO323]	gi|398399663|ref|XM_003853083.1|	426	1e-117	Mycosphaerella graminicola IPO323 hypothetical protein (MYCGRDRAFT_104294) mRNA, complete cds	sp|P42059|CLAH7_DAVTA	77.8	2e-15	Minor allergen Cla h 7 OS=Davidiella tassiana GN=CLAH7 PE=1 SV=1	K03809	4e-17	85.1	ure:UREG_06758	Trp repressor binding protein	GO:0055114//oxidation-reduction process;GO:0045892//negative regulation of transcription, DNA-dependent	GO:0016491//oxidoreductase activity;GO:0010181//FMN binding	GO:0005737//cytoplasm	6	-	-
Unigene46852_All	215	0	0	0	0.399	3.3527	20.5561	estExt_fgenesh1_pm.C_chr_10374	98411	YES	no	IPR001128	Cytochrome P450	ScanRegExp	PS00086	CYTOCHROME_P450	NA	KOG0158	Cytochrome P450 CYP3/CYP5/CYP6/CYP9 subfamilies	Secondary metabolites biosynthesis, transport and catabolism	METABOLISM	gi|398412249|ref|XP_003857451.1|	156.8	1e-37	putative P450 monooxygenase [Zymoseptoria tritici IPO323] >gi|339477336|gb|EGP92427.1| putative P450 monooxygenase [Zymoseptoria tritici IPO323]	gi|398412248|ref|XM_003857403.1|	426	1e-117	Mycosphaerella graminicola IPO323 putative P450 monooxygenase (CYP-56) mRNA, complete cds	--	--	--	--	K07047	3e-12	68.9	fgr:FG08008.1		GO:0055114//oxidation-reduction process	GO:0020037//heme binding;GO:0016705//oxidoreductase activity, acting on paired donors, with incorporation or reduction of molecular oxygen;GO:0004497//monooxygenase activity;GO:0005506//iron ion binding;GO:0009055//electron carrier activity	-	3	-	6
Unigene46858_All	217	0	0	0	2.6903	0.8305	2.3961	estExt_fgenesh1_pm.C_chr_90133	101210	NO	no	IPR002328	Zinc-containing alcohol dehydrogenase	ScanRegExp	PS00059	ADH_ZINC	NA	KOG0023	Alcohol dehydrogenase, class V	Secondary metabolites biosynthesis, transport and catabolism	METABOLISM	gi|398392523|ref|XP_003849721.1|	156	2e-37	hypothetical protein MYCGRDRAFT_101210 [Zymoseptoria tritici IPO323] >gi|339469598|gb|EGP84697.1| hypothetical protein MYCGRDRAFT_101210 [Zymoseptoria tritici IPO323]	gi|396465343|ref|XM_003837232.1|	117	2e-24	Leptosphaeria maculans JN3 similar to alcohol dehydrogenase (LEMA_P035140.1) mRNA, complete cds	sp|Q9P6C8|ADH1_NEUCR	119	4e-28	Alcohol dehydrogenase 1 OS=Neurospora crassa (strain ATCC 24698 / 74-OR23-1A / CBS 708.71 / DSM 1257 / FGSC 987) GN=adh-1 PE=3 SV=1	K13953	2e-33	139	bfu:BC1G_06394	alcohol dehydrogenase, propanol-preferring [EC:1.1.1.1]	GO:0006116//NADH oxidation;GO:0000947//amino acid catabolic process to alcohol via Ehrlich pathway;GO:0043458//ethanol biosynthetic process involved in glucose fermentation to ethanol	GO:0008270//zinc ion binding;GO:0019170//methylglyoxal reductase (NADH-dependent) activity;GO:0004022//alcohol dehydrogenase (NAD) activity;GO:0000166//nucleotide binding	GO:0005739//mitochondrion;GO:0005634//nucleus	9	-	-
Unigene46863_All	218	0	0	0	0.7717	1.24	5.9627	NewTranscript	--	NO	no	--	--	--	--	--	--	--	--	--	--	--	--	--	--	--	--	--	--	--	--	--	--	--	--	--	--	--	-	-	-	6	-	-
Unigene46865_All	218	0	0	0	3.8739	2.0666	3.9751	estExt_fgenesh1_pg.C_chr_10237	106843	NO	no	--	--	--	--	--	--	--	--	--	--	gi|398412736|ref|XP_003857686.1|	145.2	3e-34	hypothetical protein MYCGRDRAFT_106843 [Zymoseptoria tritici IPO323] >gi|339477571|gb|EGP92662.1| hypothetical protein MYCGRDRAFT_106843 [Zymoseptoria tritici IPO323]	gi|398412735|ref|XM_003857638.1|	432	1e-119	Mycosphaerella graminicola IPO323 hypothetical protein (MYCGRDRAFT_106843) mRNA, complete cds	--	--	--	--	--	--	--	--	--	-	-	-	10	-	-
Unigene46867_All	215	0	0	0	0.57515	0.8382	5.6428	NewTranscript	--	NO	no	--	--	--	--	--	--	--	--	--	--	--	--	--	--	--	--	--	--	--	--	--	--	--	--	--	--	--	-	-	-	4	-	-
Unigene46870_All	200	0	0	0	5.3871	3.6042	17.7649	estExt_Genewise1.C_chr_22096	55968	NO	no	IPR000652	Triosephosphate isomerase	ScanRegExp	PS00171	TIM	8e-05	KOG1643	Triosephosphate isomerase	Carbohydrate transport and metabolism	METABOLISM	gi|398407651|ref|XP_003855291.1|	136	2e-31	triose-phosphate isomerase [Zymoseptoria tritici IPO323] >gi|339475175|gb|EGP90267.1| TRIOSEphosphate isomerase [Zymoseptoria tritici IPO323]	gi|398407650|ref|XM_003855243.1|	396	1e-108	Mycosphaerella graminicola IPO323 triose-phosphate isomerase (TPI1) mRNA, complete cds	sp|Q96VN5|TPIS_PARBA	91.3	1e-19	Triosephosphate isomerase OS=Paracoccidioides brasiliensis (strain ATCC MYA-826 / Pb01) GN=TPI1 PE=1 SV=3	K01803	8e-27	117	pno:SNOG_15994	triosephosphate isomerase (TIM) [EC:5.3.1.1]	GO:0008152//metabolic process	GO:0004807//triose-phosphate isomerase activity	-	7	-	-
Unigene46875_All	200	0	0	0	0.87465	0.901	2.5997	NewTranscript	--	NO	no	--	--	--	--	--	--	--	--	--	--	--	--	--	--	--	--	--	--	--	--	--	--	--	--	--	--	--	-	-	-	4	-	-
Unigene46879_All	203	0	0	0	0	3.107	4.2689	estExt_Genewise1Plus.C_chr_20248	67799	YES	yes	--	--	--	--	--	--	--	--	--	--	gi|398406559|ref|XP_003854745.1|	141	6e-33	hypothetical protein MYCGRDRAFT_67799 [Zymoseptoria tritici IPO323] >gi|339474629|gb|EGP89721.1| hypothetical protein MYCGRDRAFT_67799 [Zymoseptoria tritici IPO323]	gi|398406558|ref|XM_003854697.1|	402	1e-110	Mycosphaerella graminicola IPO323 hypothetical protein (MYCGRDRAFT_67799) mRNA, complete cds	--	--	--	--	--	--	--	--	--	-	-	-	10	5	5
Unigene46881_All	203	0	0	0	0.20305	0.8877	8.9646	estExt_Genewise1Plus.C_chr_20417	67909	NO	no	IPR000051	SAM (and some other nucleotide) binding motif	ProfileScan	PS50193	SAM_BIND	13.105	KOG1269	SAM-dependent methyltransferases	General function prediction only	POORLY CHARACTERIZED	gi|398408539|ref|XP_003855735.1|	142.5	2e-33	hypothetical protein MYCGRDRAFT_67909 [Zymoseptoria tritici IPO323] >gi|339475619|gb|EGP90711.1| hypothetical protein MYCGRDRAFT_67909 [Zymoseptoria tritici IPO323]	gi|398408538|ref|XM_003855687.1|	402	1e-110	Mycosphaerella graminicola IPO323 hypothetical protein (GliN) mRNA, complete cds	--	--	--	--	--	--	--	--	--	-	GO:0016740//transferase activity	-	2	-	-
Unigene46883_All	203	0	0	0	2.31615	0.8877	7.2571	estExt_fgenesh1_pg.C_chr_120293	111537	NO	no	--	--	--	--	--	--	KOG1187	Serine/threonine protein kinase	Signal transduction mechanisms	CELLULAR PROCESSES AND SIGNALING	gi|398389082|ref|XP_003848002.1|	147.9	5e-35	hypothetical protein MYCGRDRAFT_111537 [Zymoseptoria tritici IPO323] >gi|339467876|gb|EGP82978.1| hypothetical protein MYCGRDRAFT_111537 [Zymoseptoria tritici IPO323]	gi|398389081|ref|XM_003847954.1|	402	1e-110	Mycosphaerella graminicola IPO323 hypothetical protein (MYCGRDRAFT_111537) mRNA, complete cds	--	--	--	--	--	--	--	--	--	-	-	-	4	-	-
Unigene46884_All	204	0	0	0	0.20205	1.7668	6.3719	estExt_fgenesh1_kg.C_chr_20165	103147	NO	no	IPR005804	Fatty acid desaturase	HMMPfam	PF00487	FA_desaturase	5.9e-13	--	--	--	--	gi|398406787|ref|XP_003854859.1|	148.7	3e-35	hypothetical protein MYCGRDRAFT_103147 [Zymoseptoria tritici IPO323] >gi|339474743|gb|EGP89835.1| hypothetical protein MYCGRDRAFT_103147 [Zymoseptoria tritici IPO323]	gi|194400324|gb|EU857728.1|	180	1e-43	Hortaea werneckii delta-12 desaturase isoenzyme B (Ode12) gene, complete cds	sp|P59668|FAD12_MORIS	85.5	7e-18	Delta(12) fatty acid desaturase OS=Mortierella isabellina PE=2 SV=1	K10256	1e-31	133	ncr:NCU02209	omega-6 fatty acid desaturase (delta-12 desaturase) [EC:1.14.19.-]	GO:0006629//lipid metabolic process;GO:0055114//oxidation-reduction process	GO:0016717//oxidoreductase activity, acting on paired donors, with oxidation of a pair of donors resulting in the reduction of molecular oxygen to two molecules of water	-	2	-	-
Unigene46885_All	204	0	0	0	0	0.8834	9.3455	estExt_fgenesh1_pg.C_chr_11365	107601	YES	yes	IPR000205	NAD-binding site	ProfileScan	PS50205	NAD_BINDING	8.837	--	--	--	--	gi|398411414|ref|XP_003857046.1|	138.7	3e-32	hypothetical protein MYCGRDRAFT_107601 [Zymoseptoria tritici IPO323] >gi|339476931|gb|EGP92022.1| hypothetical protein MYCGRDRAFT_107601 [Zymoseptoria tritici IPO323]	gi|398411413|ref|XM_003856998.1|	404	1e-111	Mycosphaerella graminicola IPO323 hypothetical protein (MYCGRDRAFT_107601) mRNA, complete cds	--	--	--	--	K00540	6e-11	64.7	afm:AFUA_5G03540	[EC:1.-.-.-]	GO:0055114//oxidation-reduction process	GO:0016491//oxidoreductase activity;GO:0000166//nucleotide binding	-	2	3	4
Unigene46888_All	204	0	0	0	0.8247	0.8834	2.124	estExt_fgenesh1_pg.C_chr_50506	109629	NO	no	IPR000277	Cys/Met metabolism pyridoxal-phosphate-dependent enzymes	ScanRegExp	PS00868	CYS_MET_METAB_PP	8e-05	KOG0053	Cystathionine beta-lyases/cystathionine gamma-synthases	Amino acid transport and metabolism	METABOLISM	gi|398397713|ref|XP_003852314.1|	140.2	1e-32	hypothetical protein MYCGRDRAFT_109629 [Zymoseptoria tritici IPO323] >gi|339472195|gb|EGP87290.1| hypothetical protein MYCGRDRAFT_109629 [Zymoseptoria tritici IPO323]	gi|347005580|gb|CP003002.1|	67.9	2e-09	Myceliophthora thermophila ATCC 42464 chromosome 1, complete sequence	sp|O94350|CBL_SCHPO	93.2	4e-20	Cystathionine beta-lyase OS=Schizosaccharomyces pombe (strain 972 / ATCC 24843) GN=str3 PE=2 SV=4	K01760	2e-28	122	pte:PTT_18414	cystathionine beta-lyase [EC:4.4.1.8]	GO:0071266//'de novo' L-methionine biosynthetic process	GO:0004121//cystathionine beta-lyase activity;GO:0030170//pyridoxal phosphate binding	-	4	-	-
Unigene46890_All	201	0	0	0	0.61525	1.3448	4.7425	estExt_fgenesh1_kg.C_chr_20138	103124	NO	no	IPR002020	Citrate synthase	ScanRegExp	PS00480	CITRATE_SYNTHASE	8e-05	KOG2617	Citrate synthase	Energy production and conversion	METABOLISM	gi|398408409|ref|XP_003855670.1|	129.4	2e-29	citrate synthase [Zymoseptoria tritici IPO323] >gi|339475554|gb|EGP90646.1| citrate synthase [Zymoseptoria tritici IPO323]	gi|398408408|ref|XM_003855622.1|	398	1e-109	Mycosphaerella graminicola IPO323 citrate synthase (CIT2) mRNA, complete cds	sp|P51044|CISY_ASPNG	70.1	3e-13	Citrate synthase, mitochondrial OS=Aspergillus niger GN=cit-1 PE=2 SV=1	K01647	9e-15	77.4	tve:TRV_04699	citrate synthase [EC:2.3.3.1]	GO:0044262//cellular carbohydrate metabolic process;GO:0006099//tricarboxylic acid cycle	GO:0004108//citrate (Si)-synthase activity	GO:0005777//peroxisome;GO:0005739//mitochondrion	6	-	-
Unigene46897_All	201	0	0	0.4301	0	3.138	15.0897	NewTranscript	--	NO	no	--	--	--	--	--	--	--	--	--	--	--	--	--	--	--	--	--	--	--	--	--	--	--	--	--	--	--	-	-	-	8	-	-
Unigene46902_All	211	0	0	0	1.41515	1.2811	6.5712	e_gw1.13.604.1	51114	NO	no	IPR008011	Complex 1 LYR protein	HMMPfam	PF05347	Complex1_LYR	3.1e-15	KOG3801	Uncharacterized conserved protein BCN92	RNA processing and modification	INFORMATION STORAGE AND PROCESSING	gi|398388693|ref|XP_003847808.1|	133.3	1e-30	hypothetical protein MYCGRDRAFT_51114 [Zymoseptoria tritici IPO323] >gi|339467681|gb|EGP82784.1| hypothetical protein MYCGRDRAFT_51114 [Zymoseptoria tritici IPO323]	gi|398388692|ref|XM_003847760.1|	406	1e-111	Mycosphaerella graminicola IPO323 hypothetical protein (MYCGRDRAFT_51114) mRNA, complete cds	sp|Q6Q560|ISD11_YEAST	50.4	3e-07	Protein ISD11 OS=Saccharomyces cerevisiae (strain ATCC 204508 / S288c) GN=ISD11 PE=1 SV=1	--	--	--	--	--	-	-	-	6	-	-
Unigene46910_All	209	0	0	0	1.2475	0.4311	4.1463	NewTranscript	--	NO	no	--	--	--	--	--	--	--	--	--	--	--	--	--	--	--	--	--	--	--	--	--	--	--	--	--	--	--	-	-	-	4	-	-
Unigene46917_All	413	0	0	0	0.90635	0.8727	5.4555	estExt_Genewise1Plus.C_chr_110665	77007	NO	no	IPR002687	Pre-mRNA processing ribonucleoprotein, binding region	HMMPfam	PF01798	Nop	8.2e-85	KOG2573	Ribosome biogenesis protein - Nop56p/Sik1p	RNA processing and modification	INFORMATION STORAGE AND PROCESSING	gi|398389931|ref|XP_003848426.1|	226.5	1e-58	hypothetical protein MYCGRDRAFT_77007 [Zymoseptoria tritici IPO323] >gi|339468301|gb|EGP83402.1| hypothetical protein MYCGRDRAFT_77007 [Zymoseptoria tritici IPO323]	gi|325974164|emb|FQ790256.1|	63.9	5e-08	Botryotinia fuckeliana isolate T4 SuperContig_78_1 genomic supercontig, whole genome	sp|A5E4P1|PXR1_LODEL	59.3	9e-10	Protein PXR1 OS=Lodderomyces elongisporus (strain ATCC 11503 / CBS 2605 / JCM 1781 / NBRC 1676 / NRRL YB-4239) GN=PXR1 PE=3 SV=1	K14564	9e-15	77.8	pno:SNOG_12266	nucleolar protein 56	GO:0006364//rRNA processing	-	GO:0030686//90S preribosome;GO:0032040//small-subunit processome;GO:0031428//box C/D snoRNP complex	4	-	-
Unigene46919_All	405	0	0	0	2.49235	1.7798	19.6853	estExt_Genewise1Plus.C_chr_100392	76240	NO	no	IPR002155	Thiolase	ScanRegExp	PS00737	THIOLASE_2	8e-05	KOG1389	3-oxoacyl CoA thiolase	Lipid transport and metabolism	METABOLISM	gi|398390764|ref|XP_003848842.1|	259.6	1e-68	beta ketoadipyl CoA thiolase [Zymoseptoria tritici IPO323] >gi|339468718|gb|EGP83818.1| beta ketoadipyl CoA thiolase [Zymoseptoria tritici IPO323]	gi|398390763|ref|XM_003848794.1|	803	0	Mycosphaerella graminicola IPO323 beta ketoadipyl CoA thiolase (TH3) mRNA, complete cds	sp|P33291|THIKB_CANTR	105	1e-23	3-ketoacyl-CoA thiolase B, peroxisomal OS=Candida tropicalis PE=3 SV=1	K00632	2e-35	146	afm:AFUA_2G11350	acetyl-CoA acyltransferase [EC:2.3.1.16]	GO:0008152//metabolic process	GO:0016747//transferase activity, transferring acyl groups other than amino-acyl groups	-	8	-	-
Unigene46920_All	409	0	0	0	0.1008	0.2203	13.9839	estExt_Genewise1Plus.C_chr_120762	77642	NO	no	IPR003855	K+ potassium transporter	HMMTigr	TIGR00794	kup	1.6e-255	--	--	--	--	gi|398389168|ref|XP_003848045.1|	277.7	4e-74	hypothetical protein MYCGRDRAFT_77642 [Zymoseptoria tritici IPO323] >gi|339467919|gb|EGP83021.1| hypothetical protein MYCGRDRAFT_77642 [Zymoseptoria tritici IPO323]	gi|398389167|ref|XM_003847997.1|	811	0	Mycosphaerella graminicola IPO323 hypothetical protein (MYCGRDRAFT_77642) mRNA, complete cds	--	--	--	--	K03549	6e-24	108	pno:SNOG_14254	KUP system potassium uptake protein	GO:0071805//potassium ion transmembrane transport	GO:0015079//potassium ion transmembrane transporter activity	GO:0016020//membrane	2	-	-
Unigene46921_All	425	0	0	0	6.6457	7.2084	17.5355	estExt_Genewise1Plus.C_chr_110739	77055	YES	yes	--	--	--	--	--	--	--	--	--	--	gi|398389959|ref|XP_003848440.1|	266.5	1e-70	hypothetical protein MYCGRDRAFT_77055 [Zymoseptoria tritici IPO323] >gi|339468315|gb|EGP83416.1| hypothetical protein MYCGRDRAFT_77055 [Zymoseptoria tritici IPO323]	gi|398389958|ref|XM_003848392.1|	842	0	Mycosphaerella graminicola IPO323 hypothetical protein (MYCGRDRAFT_77055) mRNA, complete cds	sp|O36027|WSP1_SCHPO	53.9	4e-08	Wiskott-Aldrich syndrome protein homolog 1 OS=Schizosaccharomyces pombe (strain 972 / ATCC 24843) GN=wsp1 PE=1 SV=3	K11563	6e-07	52	nhe:NECHADRAFT_75317	kinetochore protein Spc7/SPC105	-	-	-	5	6	10
Unigene46922_All	423	0	0	0	0.09745	2.7692	21.1011	estExt_fgenesh1_kg.C_chr_10694	102617	YES	yes	--	--	--	--	--	--	--	--	--	--	gi|398409961|ref|XP_003856437.1|	308.9	1e-83	hypothetical protein MYCGRDRAFT_102617 [Zymoseptoria tritici IPO323] >gi|339476322|gb|EGP91413.1| hypothetical protein MYCGRDRAFT_102617 [Zymoseptoria tritici IPO323]	gi|398409960|ref|XM_003856389.1|	839	0	Mycosphaerella graminicola IPO323 hypothetical protein (MYCGRDRAFT_102617) mRNA, complete cds	--	--	--	--	--	--	--	--	--	-	-	-	2	4	1
Unigene46923_All	428	0	0	0	3.7224	2.7368	10.731	estExt_fgenesh1_pm.C_chr_110125	101590	NO	no	IPR005829	Sugar transporter superfamily	ScanRegExp	PS00217	SUGAR_TRANSPORT_2	NA	KOG0252	Inorganic phosphate transporter	Inorganic ion transport and metabolism	METABOLISM	gi|398389821|ref|XP_003848371.1|	291.2	4e-78	hypothetical protein MYCGRDRAFT_101590 [Zymoseptoria tritici IPO323] >gi|339468246|gb|EGP83347.1| hypothetical protein MYCGRDRAFT_101590 [Zymoseptoria tritici IPO323]	gi|298283460|gb|GU292433.1|	309	5e-82	Ophiocordyceps unilateralis clone OuSub14 phosphate:H+ symporter mRNA, partial cds	sp|P25297|PHO84_YEAST	208	1e-54	Inorganic phosphate transporter PHO84 OS=Saccharomyces cerevisiae (strain ATCC 204508 / S288c) GN=PHO84 PE=1 SV=2	K08176	6e-62	234	bfu:BC1G_04126	MFS transporter, PHS family, inorganic phosphate transporter	GO:0006817//phosphate ion transport;GO:0055085//transmembrane transport	GO:0005315//inorganic phosphate transmembrane transporter activity	GO:0016021//integral to membrane	8	-	-
Unigene46926_All	330	0	0	0.262	0.7698	0.5461	7.878	estExt_Genewise1Plus.C_chr_50906	72288	NO	no	--	--	--	--	--	--	KOG2667	COPII vesicle protein	Intracellular trafficking, secretion, and vesicular transport	CELLULAR PROCESSES AND SIGNALING	gi|398398231|ref|XP_003852573.1|	240.3	8e-63	hypothetical protein MYCGRDRAFT_72288 [Zymoseptoria tritici IPO323] >gi|339472454|gb|EGP87549.1| hypothetical protein MYCGRDRAFT_72288 [Zymoseptoria tritici IPO323]	gi|189203046|ref|XM_001937824.1|	83.8	4e-14	Pyrenophora tritici-repentis Pt-1C-BFP endoplasmic reticulum-Golgi intermediate compartment protein 3, mRNA	sp|Q09895|YAI8_SCHPO	85.5	8e-18	Uncharacterized protein C24B11.08c OS=Schizosaccharomyces pombe (strain 972 / ATCC 24843) GN=SPAC24B11.08c PE=2 SV=1	--	--	--	--	--	-	-	-	4	-	-
Unigene46929_All	328	0	0	0	2.7004	2.1977	17.7015	estExt_Genewise1Plus.C_chr_41215	71416	NO	no	IPR003819	Taurine catabolism dioxygenase TauD/TfdA	HMMPfam	PF02668	TauD	4.8e-81	--	--	--	--	gi|398403695|ref|XP_003853314.1|	227.6	5e-59	hypothetical protein MYCGRDRAFT_71416 [Zymoseptoria tritici IPO323] >gi|339473196|gb|EGP88290.1| hypothetical protein MYCGRDRAFT_71416 [Zymoseptoria tritici IPO323]	gi|398403694|ref|XM_003853266.1|	650	0	Mycosphaerella graminicola IPO323 hypothetical protein (MYCGRDRAFT_71416) mRNA, complete cds	sp|Q12358|JLP1_YEAST	53.9	2e-08	Alpha-ketoglutarate-dependent sulfonate dioxygenase OS=Saccharomyces cerevisiae (strain ATCC 204508 / S288c) GN=JLP1 PE=2 SV=1	K03119	5e-18	88.2	afm:AFUA_3G07960	taurine dioxygenase [EC:1.14.11.17]	GO:0055114//oxidation-reduction process	GO:0051213//dioxygenase activity	-	8	-	-
Unigene46932_All	467	0	0	0.1851	3.8292	5.2095	17.0718	estExt_Genewise1Plus.C_chr_11718	66030	NO	no	IPR004205	UcrQ	HMMPfam	PF02939	UcrQ	8.9e-37	KOG4116	Ubiquinol cytochrome c reductase, subunit QCR8	Energy production and conversion	METABOLISM	gi|398409598|ref|XP_003856264.1|	196.1	2e-49	hypothetical protein MYCGRDRAFT_66030 [Zymoseptoria tritici IPO323] >gi|339476149|gb|EGP91240.1| hypothetical protein MYCGRDRAFT_66030 [Zymoseptoria tritici IPO323]	gi|398409597|ref|XM_003856216.1|	773	0	Mycosphaerella graminicola IPO323 hypothetical protein (MYCGRDRAFT_66030) mRNA, complete cds	sp|P48503|QCR8_NEUCR	120	3e-28	Cytochrome b-c1 complex subunit 8 OS=Neurospora crassa (strain ATCC 24698 / 74-OR23-1A / CBS 708.71 / DSM 1257 / FGSC 987) GN=qcr-8 PE=1 SV=1	K00418	3e-28	123	nhe:NECHADRAFT_73715	ubiquinol-cytochrome c reductase subunit 8	GO:0045333//cellular respiration;GO:0022900//electron transport chain	GO:0008121//ubiquinol-cytochrome-c reductase activity	GO:0005743//mitochondrial inner membrane;GO:0070469//respiratory chain	7	-	-
Unigene46934_All	470	0	0	0	6.659	6.3265	2.5813	estExt_fgenesh1_pg.C_chr_60037	109710	YES	yes	IPR001283	Allergen V5/Tpx-1 related	HMMSmart	SM00198	SCP	2.6e-20	KOG3017	Defense-related protein containing SCP domain	Function unknown	POORLY CHARACTERIZED	gi|398397060|ref|XP_003851988.1|	255	3e-67	hypothetical protein MYCGRDRAFT_109710 [Zymoseptoria tritici IPO323] >gi|339471868|gb|EGP86964.1| hypothetical protein MYCGRDRAFT_109710 [Zymoseptoria tritici IPO323]	gi|398397059|ref|XM_003851940.1|	932	0	Mycosphaerella graminicola IPO323 hypothetical protein (MYCGRDRAFT_109710) mRNA, complete cds	sp|P47032|PRY1_YEAST	48.9	2e-06	Protein PRY1 OS=Saccharomyces cerevisiae (strain ATCC 204508 / S288c) GN=PRY1 PE=1 SV=1	--	--	--	--	--	-	-	GO:0005576//extracellular region	10	5	3
Unigene46937_All	464	0	0	0	6.5407	5.8257	8.5911	NewTranscript	--	NO	no	--	--	--	--	--	--	--	--	--	--	gi|34809533|gb|AAQ82687.1|	58.5	5e-08	Epa5p [Candida glabrata]	--	--	--	--	sp|O94317|YH5D_SCHPO	82.4	1e-16	Uncharacterized serine-rich protein C215.13 OS=Schizosaccharomyces pombe (strain 972 / ATCC 24843) GN=SPBC215.13 PE=1 SV=1	K11244	7e-15	78.6	spo:SPBC30B4.01c	cell wall integrity and stress response component	-	GO:0016787//hydrolase activity	-	5	-	-
Unigene46938_All	390	0	0	0	4.82235	4.8518	6.4438	estExt_Genewise1Plus.C_chr_40175	70677	NO	no	IPR001465	Malate synthase	ScanRegExp	PS00510	MALATE_SYNTHASE	8e-05	KOG1261	Malate synthase	Energy production and conversion	METABOLISM	gi|398404213|ref|XP_003853573.1|	147.5	7e-35	malate synthase [Zymoseptoria tritici IPO323]	gi|398404212|ref|XM_003853525.1|	454	1e-125	Mycosphaerella graminicola IPO323 malate synthase (MYCGRDRAFT_70677) mRNA, complete cds	sp|P28345|MASY_NEUCR	103	3e-23	Malate synthase, glyoxysomal OS=Neurospora crassa (strain ATCC 24698 / 74-OR23-1A / CBS 708.71 / DSM 1257 / FGSC 987) GN=acu-9 PE=3 SV=2	K01638	9e-24	107	ssl:SS1G_05583	malate synthase [EC:2.3.3.9]	GO:0006099//tricarboxylic acid cycle;GO:0006097//glyoxylate cycle	GO:0004474//malate synthase activity	GO:0009514//glyoxysome	10	-	-
Unigene46939_All	490	0	0	0	9.2673	19.492	13.7945	estExt_Genewise1Plus.C_chr_30940	69789	YES	yes	--	--	--	--	--	--	--	--	--	--	gi|398404708|ref|XP_003853820.1|	264.6	5e-70	hypothetical protein MYCGRDRAFT_69789 [Zymoseptoria tritici IPO323] >gi|339473703|gb|EGP88796.1| hypothetical protein MYCGRDRAFT_69789 [Zymoseptoria tritici IPO323]	gi|398404707|ref|XM_003853772.1|	971	0	Mycosphaerella graminicola IPO323 hypothetical protein (MYCGRDRAFT_69789) mRNA, complete cds	sp|A5DVD6|PAN1_LODEL	58.9	2e-09	Actin cytoskeleton-regulatory complex protein PAN1 OS=Lodderomyces elongisporus (strain ATCC 11503 / CBS 2605 / JCM 1781 / NBRC 1676 / NRRL YB-4239) GN=PAN1 PE=3 SV=1	K11422	1e-10	64.7	cci:CC1G_15535	histone-lysine N-methyltransferase SETD1 [EC:2.1.1.43]	-	-	-	5	6	2
Unigene46940_All	491	0	0	0	3.2789	4.5878	10.5896	estExt_fgenesh1_pg.C_chr_20318	107982	NO	no	--	--	--	--	--	--	KOG1676	K-homology type RNA binding proteins	RNA processing and modification	INFORMATION STORAGE AND PROCESSING	gi|398406825|ref|XP_003854878.1|	228.8	3e-59	hypothetical protein MYCGRDRAFT_107982 [Zymoseptoria tritici IPO323] >gi|339474762|gb|EGP89854.1| hypothetical protein MYCGRDRAFT_107982 [Zymoseptoria tritici IPO323]	gi|398406824|ref|XM_003854830.1|	624	1e-177	Mycosphaerella graminicola IPO323 hypothetical protein (MYCGRDRAFT_107982) mRNA, complete cds	--	--	--	--	K02967	6e-13	72.4	ure:UREG_01975	small subunit ribosomal protein S2	-	-	-	8	-	-
Unigene46941_All	488	0	0	0	24.4393	21.6029	31.4313	estExt_fgenesh1_kg.C_chr_60038	104730	YES	yes	--	--	--	--	--	--	KOG1216	von Willebrand factor and related coagulation proteins	Extracellular structures	CELLULAR PROCESSES AND SIGNALING	gi|398397008|ref|XP_003851962.1|	51.6	7e-06	hypothetical protein MYCGRDRAFT_104730 [Zymoseptoria tritici IPO323] >gi|339471842|gb|EGP86938.1| hypothetical protein MYCGRDRAFT_104730 [Zymoseptoria tritici IPO323]	gi|398397007|ref|XM_003851914.1|	967	0	Mycosphaerella graminicola IPO323 hypothetical protein (MYCGRDRAFT_104730) mRNA, complete cds	--	--	--	--	--	--	--	--	--	-	-	-	1	1	2
Unigene46942_All	443	0	0	0	0.09305	5.0849	15.4537	NewTranscript	--	NO	no	--	--	--	--	--	--	--	--	--	--	--	--	--	--	--	--	--	--	--	--	--	--	--	--	--	--	--	-	-	-	2	-	-
Unigene46944_All	435	0	0	0	2.35125	2.8999	9.1638	estExt_fgenesh1_kg.C_chr_120169	106395	NO	no	IPR006276	5-methyltetrahydropteroyltriglutamate--homocysteine S-methyltransferase	HMMTigr	TIGR01371	met_syn_B12ind	0	KOG2263	Methionine synthase II (cobalamin-independent)	Amino acid transport and metabolism	METABOLISM	gi|398389078|ref|XP_003848000.1|	296.2	1e-79	hypothetical protein MYCGRDRAFT_106395 [Zymoseptoria tritici IPO323] >gi|339467874|gb|EGP82976.1| hypothetical protein MYCGRDRAFT_106395 [Zymoseptoria tritici IPO323]	gi|6969601|gb|AF226997.1|	414	1e-113	Cladosporium fulvum methionine synthase gene, complete cds	sp|Q9UT19|METE_SCHPO	174	2e-44	Probable 5-methyltetrahydropteroyltriglutamate--homocysteine methyltransferase OS=Schizosaccharomyces pombe (strain 972 / ATCC 24843) GN=SPAC9.09 PE=1 SV=1	K00549	6e-74	274	pte:PTT_04937	5-methyltetrahydropteroyltriglutamate--homocysteine methyltransferase [EC:2.1.1.14]	GO:0043581;GO:0009086//methionine biosynthetic process;GO:0032259//methylation	GO:0008270//zinc ion binding;GO:0003871//5-methyltetrahydropteroyltriglutamate-homocysteine S-methyltransferase activity	GO:0005737//cytoplasm	8	-	-
Unigene46945_All	436	0	0	0	2.3382	3.0999	8.7453	(fgenesh1_pg.C_chr_1000684-estExt_fgenesh1_kg.C_chr_10379)	--	NO	no	--	--	--	--	--	--	--	--	--	--	gi|398409496|ref|XP_003856213.1|	157.1	9e-38	hypothetical protein MYCGRDRAFT_102326 [Zymoseptoria tritici IPO323] >gi|339476098|gb|EGP91189.1| hypothetical protein MYCGRDRAFT_102326 [Zymoseptoria tritici IPO323]	gi|398409493|ref|XM_003856164.1|	278	2e-72	Mycosphaerella graminicola IPO323 zinc finger protein (MYCGRDRAFT_89267) mRNA, complete cds	--	--	--	--	--	--	--	--	--	-	GO:0008270//zinc ion binding;GO:0003676//nucleic acid binding	GO:0005622//intracellular	8	-	-
Unigene46946_All	453	0	0	0	4.60665	6.1661	52.033	estExt_fgenesh1_kg.C_chr_130059	106489	NO	no	IPR000876	Ribosomal protein S4E	ScanRegExp	PS00528	RIBOSOMAL_S4E	8e-05	KOG0378	40S ribosomal protein S4	Translation, ribosomal structure and biogenesis	INFORMATION STORAGE AND PROCESSING	gi|398388631|ref|XP_003847777.1|	304.3	4e-82	40S ribosomal protein S4 [Zymoseptoria tritici IPO323]	gi|398388630|ref|XM_003847729.1|	898	0	Mycosphaerella graminicola IPO323 40S ribosomal protein S4 (MYCGRDRAFT_106489) mRNA, complete cds	sp|P87158|RS4A_SCHPO	253	5e-68	40S ribosomal protein S4-A OS=Schizosaccharomyces pombe (strain 972 / ATCC 24843) GN=rps4a PE=2 SV=2	K02987	1e-76	283	ang:ANI_1_1192094	small subunit ribosomal protein S4e	GO:0006412//translation	GO:0003735//structural constituent of ribosome;GO:0003723//RNA binding	GO:0005840//ribosome	7	-	-
Unigene46947_All	446	0	0	0	0.56955	2.0203	12.8238	estExt_fgenesh1_kg.C_chr_10438	102381	NO	no	--	--	--	--	--	--	KOG1995	Conserved Zn-finger protein	General function prediction only	POORLY CHARACTERIZED	gi|398409556|ref|XP_003856243.1|	301.6	3e-81	hypothetical protein MYCGRDRAFT_102381 [Zymoseptoria tritici IPO323] >gi|339476128|gb|EGP91219.1| hypothetical protein MYCGRDRAFT_102381 [Zymoseptoria tritici IPO323]	gi|398409555|ref|XM_003856195.1|	884	0	Mycosphaerella graminicola IPO323 hypothetical protein (MYCGRDRAFT_102381) mRNA, complete cds	sp|Q6BQ34|FBRL_DEBHA	56.2	9e-09	rRNA 2'-O-methyltransferase fibrillarin OS=Debaryomyces hansenii (strain ATCC 36239 / CBS 767 / JCM 1990 / NBRC 0083 / IGC 2968) GN=NOP1 PE=3 SV=1	K13199	6e-27	118	pte:PTT_13035	plasminogen activator inhibitor 1 RNA-binding protein	-	-	-	6	-	-
Unigene46948_All	450	0	0	0	10.6786	2.8032	7.8955	estExt_Genewise1Plus.C_chr_100141	76071	NO	yes	IPR001204	Phosphate transporter	HMMPfam	PF01384	PHO4	6.8e-111	KOG2493	Na+/Pi symporter	Inorganic ion transport and metabolism	METABOLISM	gi|398391504|ref|XP_003849212.1|	299.3	1e-80	phosphate-repressible phosphate permease [Zymoseptoria tritici IPO323] >gi|339469088|gb|EGP84188.1| phosphate-repressible phosphate permease [Zymoseptoria tritici IPO323]	gi|398391503|ref|XM_003849164.1|	892	0	Mycosphaerella graminicola IPO323 phosphate-repressible phosphate permease (MgPHO4) mRNA, complete cds	sp|P15710|PHO4_NEUCR	136	5e-33	Phosphate-repressible phosphate permease OS=Neurospora crassa (strain ATCC 24698 / 74-OR23-1A / CBS 708.71 / DSM 1257 / FGSC 987) GN=pho-4 PE=3 SV=1	K14640	9e-68	254	nhe:NECHADRAFT_64782	solute carrier family 20 (sodium-dependent phosphate transporter)	GO:0006817//phosphate ion transport	GO:0005315//inorganic phosphate transmembrane transporter activity	GO:0016020//membrane	10	5	-
Unigene46950_All	341	0	0	0	0.24175	3.1708	16.0101	fgenesh1_pg.C_chr_3000807	92097	YES	yes	--	--	--	--	--	--	--	--	--	--	gi|398405488|ref|XP_003854210.1|	146.4	1e-34	hypothetical protein MYCGRDRAFT_92097 [Zymoseptoria tritici IPO323] >gi|339474093|gb|EGP89186.1| hypothetical protein MYCGRDRAFT_92097 [Zymoseptoria tritici IPO323]	gi|398405487|ref|XM_003854162.1|	400	1e-109	Mycosphaerella graminicola IPO323 hypothetical protein (MYCGRDRAFT_92097) mRNA, complete cds	--	--	--	--	--	--	--	--	--	GO:0005975//carbohydrate metabolic process	GO:0004553//hydrolase activity, hydrolyzing O-glycosyl compounds;GO:0043169//cation binding	-	2	4	1
Unigene46952_All	346	0	0	0	3.14595	3.9063	4.2578	estExt_fgenesh1_kg.C_chr_50016	104342	NO	no	IPR005198	Glycoside hydrolase, family 76	HMMPfam	PF03663	Glyco_hydro_76	3.8e-123	--	--	--	--	gi|398397161|ref|XP_003852038.1|	245	3e-64	hypothetical protein MYCGRDRAFT_104342, partial [Zymoseptoria tritici IPO323] >gi|339471919|gb|EGP87014.1| hypothetical protein MYCGRDRAFT_104342 [Zymoseptoria tritici IPO323]	gi|261188996|ref|XM_002620865.1|	60	7e-07	Ajellomyces dermatitidis SLH14081 cell wall glycosyl hydrolase Dfg5, mRNA	sp|Q05031|DFG5_YEAST	101	1e-22	Mannan endo-1,6-alpha-mannosidase DFG5 OS=Saccharomyces cerevisiae (strain ATCC 204508 / S288c) GN=DFG5 PE=1 SV=1	K08257	1e-36	150	ure:UREG_02792	mannan endo-1,6-alpha-mannosidase [EC:3.2.1.101]	GO:0016052//carbohydrate catabolic process	GO:0008496//mannan endo-1,6-alpha-mannosidase activity;GO:0046872//metal ion binding	-	10	-	-
Unigene46954_All	345	0	0	0	3.2036	6.2681	32.9049	estExt_Genewise1.C_chr_70227	60583	NO	no	IPR002675	Ribosomal L38e protein	HMMPfam	PF01781	Ribosomal_L38e	5.5e-33	KOG3499	60S ribosomal protein L38	Translation, ribosomal structure and biogenesis	INFORMATION STORAGE AND PROCESSING	gi|398394313|ref|XP_003850615.1|	143.3	1e-33	60S ribosomal protein L38 [Zymoseptoria tritici IPO323]	gi|398394312|ref|XM_003850567.1|	684	0	Mycosphaerella graminicola IPO323 60S ribosomal protein L38 (MYCGRDRAFT_60583) mRNA, complete cds	sp|Q9C2B9|RL38_NEUCR	90.9	2e-19	60S ribosomal protein L38 OS=Neurospora crassa (strain ATCC 24698 / 74-OR23-1A / CBS 708.71 / DSM 1257 / FGSC 987) GN=rpl-38 PE=3 SV=1	K02923	2e-20	96.3	ssl:SS1G_12183	large subunit ribosomal protein L38e	GO:0006412//translation	GO:0003735//structural constituent of ribosome	GO:0005840//ribosome	7	-	-
Unigene46959_All	326	0	0	0	1.19965	1.382	10.3671	fgenesh1_kg.C_chr_12000201	82924	NO	no	IPR007513	Four F5 protein	HMMPfam	PF04419	4F5	5.2e-15	KOG4488	Small EDRK-rich protein H4F5	General function prediction only	POORLY CHARACTERIZED	gi|398389152|ref|XP_003848037.1|	117.5	8e-26	hypothetical protein MYCGRDRAFT_82924 [Zymoseptoria tritici IPO323] >gi|339467911|gb|EGP83013.1| hypothetical protein MYCGRDRAFT_82924 [Zymoseptoria tritici IPO323]	gi|170943976|emb|CU638743.1|	61.9	2e-07	Podospora anserina S mat+ genomic DNA chromosome 3, supercontig 2	sp|Q3E7B7|YD85C_YEAST	52.8	5e-08	SERF-like protein YDL085C-A OS=Saccharomyces cerevisiae (strain ATCC 204508 / S288c) GN=YDL085C-A PE=1 SV=1	--	--	--	--	--	-	-	-	6	-	-
Unigene46964_All	334	0	0	0	0.24685	1.0791	10.8971	NewTranscript	--	NO	no	--	--	--	--	--	--	--	--	--	--	--	--	--	--	--	--	--	--	--	--	--	--	--	--	--	--	--	-	-	-	2	-	-
Unigene46967_All	281	0	0	0	1.5623	2.8859	8.9433	estExt_Genewise1.C_chr_80386	61371	NO	no	IPR004345	TB2/DP1 and HVA22 related protein	HMMPfam	PF03134	TB2_DP1_HVA22	8.8e-27	KOG1725	Protein involved in membrane traffic (YOP1/TB2/DP1/HVA22 family)	Intracellular trafficking, secretion, and vesicular transport	CELLULAR PROCESSES AND SIGNALING	--	--	--	--	gi|398392975|ref|XM_003849899.1|	234	2e-59	Mycosphaerella graminicola IPO323 protein YOP1 (MYCGRDRAFT_61371) mRNA, complete cds	--	--	--	--	--	--	--	--	--	-	-	-	8	-	-
Unigene46969_All	374	0	0	0	10.9274	1.6864	8.3414	estExt_fgenesh1_kg.C_chr_90133	105747	NO	no	IPR000051	SAM (and some other nucleotide) binding motif	ProfileScan	PS50193	SAM_BIND	11.051	KOG1541	Predicted protein carboxyl methylase	General function prediction only	POORLY CHARACTERIZED	gi|398392409|ref|XP_003849664.1|	128.3	4e-29	hypothetical protein MYCGRDRAFT_105747 [Zymoseptoria tritici IPO323] >gi|339469541|gb|EGP84640.1| hypothetical protein MYCGRDRAFT_105747 [Zymoseptoria tritici IPO323]	gi|398392408|ref|XM_003849616.1|	741	0	Mycosphaerella graminicola IPO323 hypothetical protein (MYCGRDRAFT_105747) mRNA, complete cds	--	--	--	--	--	--	--	--	--	GO:0032259//methylation	GO:0008168//methyltransferase activity	-	10	-	-
Unigene46971_All	380	0	0	0	0.3431	4.2681	14.595	e_gw1.2.1620.1	37108	YES	yes	IPR000205	NAD-binding site	ProfileScan	PS50205	NAD_BINDING	9.042	KOG0029	Amine oxidase	Secondary metabolites biosynthesis, transport and catabolism	METABOLISM	gi|398406443|ref|XP_003854687.1|	255.8	1e-67	hypothetical protein MYCGRDRAFT_37108 [Zymoseptoria tritici IPO323] >gi|339474571|gb|EGP89663.1| hypothetical protein MYCGRDRAFT_37108 [Zymoseptoria tritici IPO323]	gi|398406442|ref|XM_003854639.1|	753	0	Mycosphaerella graminicola IPO323 hypothetical protein (MYCGRDRAFT_37108) mRNA, complete cds	sp|P38739|WSC4_YEAST	48.1	2e-06	Cell wall integrity and stress response component 4 OS=Saccharomyces cerevisiae (strain ATCC 204508 / S288c) GN=WSC4 PE=1 SV=1	K15393	1e-07	53.9	aor:AOR_1_4014	FAD-dependent oxidoreductase	-	-	-	2	9	6
Unigene46973_All	375	0	0	0.2305	1.3816	1.9222	10.399	e_gw1.3.971.1	39334	NO	no	--	--	--	--	--	--	--	--	--	--	gi|398404568|ref|XP_003853750.1|	112.5	2e-24	hypothetical protein MYCGRDRAFT_39334 [Zymoseptoria tritici IPO323] >gi|339473633|gb|EGP88726.1| hypothetical protein MYCGRDRAFT_39334 [Zymoseptoria tritici IPO323]	gi|398404567|ref|XM_003853702.1|	319	5e-85	Mycosphaerella graminicola IPO323 hypothetical protein (MYCGRDRAFT_39334) mRNA, complete cds	sp|P42117|NDUA3_NEUCR	60.5	3e-10	NADH-ubiquinone oxidoreductase 9.5 kDa subunit OS=Neurospora crassa (strain ATCC 24698 / 74-OR23-1A / CBS 708.71 / DSM 1257 / FGSC 987) GN=NCU00670 PE=1 SV=3	K00329	2e-09	59.7	afm:AFUA_5G08980	NADH dehydrogenase [EC:1.6.5.3]	-	-	-	6	-	-
Unigene46976_All	368	0	0	0	0.35425	3.183	33.9096	estExt_fgenesh1_pm.C_chr_70119	100718	NO	no	--	--	--	--	--	--	KOG1474	Transcription initiation factor TFIID, subunit BDF1 and related bromodomain proteins	Transcription	INFORMATION STORAGE AND PROCESSING	--	--	--	--	--	--	--	--	--	--	--	--	--	--	--	--	--	-	-	-	3	-	-
Unigene46977_All	349	0	0	0	0	2.3236	10.4287	NewTranscript	--	NO	no	--	--	--	--	--	--	--	--	--	--	gi|398390321|ref|XP_003848621.1|	95.1	4e-19	hypothetical protein MYCGRDRAFT_49727 [Zymoseptoria tritici IPO323] >gi|339468496|gb|EGP83597.1| hypothetical protein MYCGRDRAFT_49727 [Zymoseptoria tritici IPO323]	--	--	--	--	--	--	--	--	--	--	--	--	--	-	-	-	8	-	-
Unigene46978_All	352	0	0	0	3.13985	1.2799	23.8802	estExt_Genewise1.C_chr_40419	57734	NO	no	IPR001680	G-protein beta WD-40 repeat	ScanRegExp	PS00678	WD_REPEATS_1	8e-5,NA,8e-5,NA,NA	KOG0279	G protein beta subunit-like protein	Signal transduction mechanisms	CELLULAR PROCESSES AND SIGNALING	gi|398398884|ref|XP_003852899.1|	67	1e-10	guanine nucleotide-binding protein subunit beta-like protein [Zymoseptoria tritici IPO323]	gi|398398883|ref|XM_003852851.1|	698	0	Mycosphaerella graminicola IPO323 guanine nucleotide-binding protein subunit beta-like protein (MYCGRDRAFT_57734) mRNA, complete cds	sp|Q01369|GBLP_NEUCR	228	5e-61	Guanine nucleotide-binding protein subunit beta-like protein OS=Neurospora crassa (strain ATCC 24698 / 74-OR23-1A / CBS 708.71 / DSM 1257 / FGSC 987) GN=cpc-2 PE=3 SV=1	K14753	1e-61	233	pte:PTT_13386	guanine nucleotide-binding protein subunit beta-2-like 1 protein	-	-	-	8	-	-
Unigene46979_All	351	0	0	0	1.1238	2.5671	9.8755	estExt_Genewise1Plus.C_chr_21292	68510	NO	no	IPR001518	Argininosuccinate synthase	ScanRegExp	PS00565	ARGININOSUCCIN_SYN_2	8e-05	KOG1706	Argininosuccinate synthase	Amino acid transport and metabolism	METABOLISM	gi|398407047|ref|XP_003854989.1|	151.4	5e-36	argininosuccinate synthase [Zymoseptoria tritici IPO323]	gi|398407046|ref|XM_003854941.1|	446	1e-123	Mycosphaerella graminicola IPO323 argininosuccinate synthase (MYCGRDRAFT_68510) mRNA, complete cds	sp|P22768|ASSY_YEAST	86.3	4e-18	Argininosuccinate synthase OS=Saccharomyces cerevisiae (strain ATCC 204508 / S288c) GN=ARG1 PE=1 SV=3	K01940	3e-24	108	act:ACLA_090230	argininosuccinate synthase [EC:6.3.4.5]	GO:0006526//arginine biosynthetic process	GO:0005524//ATP binding;GO:0004055//argininosuccinate synthase activity	GO:0005829//cytosol	6	-	-
Unigene46983_All	358	0	0	0	0.3735	1.5101	15.734	estExt_fgenesh1_pg.C_chr_20189	107904	YES	yes	--	--	--	--	--	--	--	--	--	--	gi|398408507|ref|XP_003855719.1|	149.8	1e-35	hypothetical protein MYCGRDRAFT_107904 [Zymoseptoria tritici IPO323] >gi|339475603|gb|EGP90695.1| hypothetical protein MYCGRDRAFT_107904 [Zymoseptoria tritici IPO323]	gi|398408506|ref|XM_003855671.1|	392	1e-107	Mycosphaerella graminicola IPO323 hypothetical protein (MYCGRDRAFT_107904) mRNA, complete cds	--	--	--	--	--	--	--	--	--	-	-	-	2	4	1
Unigene46984_All	916	0	0	0	5.22405	6.4922	19.0155	estExt_fgenesh1_kg.C_chr_10396	102341	YES	yes	IPR004886	Glycolipid anchored surface protein GAS1	HMMPfam	PF03198	GAS1	6.8e-179	--	--	--	--	gi|398412198|ref|XP_003857427.1|	574.3	1e-162	beta-glucanosyltransferase [Zymoseptoria tritici IPO323] >gi|339477312|gb|EGP92403.1| beta-glucanosyltransferase [Zymoseptoria tritici IPO323]	gi|398412197|ref|XM_003857379.1|	1816	0	Mycosphaerella graminicola IPO323 beta-glucanosyltransferase (GEL1) mRNA, complete cds	sp|P0C7S9|GEL1_ASPFU	327	7e-90	1,3-beta-glucanosyltransferase gel1 OS=Neosartorya fumigata (strain ATCC MYA-4609 / Af293 / CBS 101355 / FGSC A1100) GN=gel1 PE=3 SV=1	--	--	--	--	--	GO:0005975//carbohydrate metabolic process	GO:0016740//transferase activity;GO:0043169//cation binding	GO:0009277//fungal-type cell wall	7	6	10
Unigene46985_All	862	0.05185	0	0.1003	3.69535	3.9721	10.1537	estExt_fgenesh1_pm.C_chr_110215	101655	NO	no	IPR003440	Glycosyl transferase, family 48	HMMPfam	PF02364	Glucan_synthase	0	KOG0916	1,3-beta-glucan synthase/callose synthase catalytic subunit	Cell wall/membrane/envelope biogenesis	CELLULAR PROCESSES AND SIGNALING	gi|398389981|ref|XP_003848451.1|	308.9	8e-83	1,3-beta-glucan synthase [Zymoseptoria tritici IPO323] >gi|339468326|gb|EGP83427.1| 1,3-beta-glucan synthase [Zymoseptoria tritici IPO323]	gi|398389980|ref|XM_003848403.1|	870	0	Mycosphaerella graminicola IPO323 1,3-beta-glucan synthase (BGS1) mRNA, complete cds	sp|A2QLK4|FKS1_ASPNC	224	8e-59	1,3-beta-glucan synthase component FKS1 OS=Aspergillus niger (strain CBS 513.88 / FGSC A1513) GN=fksA PE=3 SV=1	K00706	2e-62	238	afv:AFLA_052800	1,3-beta-glucan synthase [EC:2.4.1.34]	GO:0045807//positive regulation of endocytosis;GO:0006075//(1->3)-beta-D-glucan biosynthetic process;GO:0008361//regulation of cell size;GO:0030476//ascospore wall assembly	GO:0003843//1,3-beta-D-glucan synthase activity	GO:0005628//prospore membrane;GO:0005739//mitochondrion;GO:0000148//1,3-beta-D-glucan synthase complex;GO:0030479//actin cortical patch	8	-	-
Unigene46987_All	774	0	0	0	3.76	3.8417	3.6947	estExt_Genewise1Plus.C_chr_20445	67933	NO	no	IPR000172	Glucose-methanol-choline oxidoreductase	ScanRegExp	PS00624	GMC_OXRED_2	8e-05	KOG1238	Glucose dehydrogenase/choline dehydrogenase/mandelonitrile lyase (GMC oxidoreductase family)	General function prediction only	POORLY CHARACTERIZED	gi|398406665|ref|XP_003854798.1|	483.4	2e-135	hypothetical protein MYCGRDRAFT_67933 [Zymoseptoria tritici IPO323] >gi|339474682|gb|EGP89774.1| hypothetical protein MYCGRDRAFT_67933 [Zymoseptoria tritici IPO323]	gi|398406664|ref|XM_003854750.1|	1384	0	Mycosphaerella graminicola IPO323 hypothetical protein (MYCGRDRAFT_67933) mRNA, complete cds	sp|P04841|ALOX_PICAN	176	1e-44	Alcohol oxidase OS=Pichia angusta GN=MOX PE=3 SV=1	K00108	8e-13	73.2	mpr:MPER_12409	choline dehydrogenase [EC:1.1.99.1]	GO:0055114//oxidation-reduction process;GO:0006066//alcohol metabolic process	GO:0050660//flavin adenine dinucleotide binding;GO:0008812//choline dehydrogenase activity	-	10	-	-
Unigene46988_All	837	0	0	0.1033	11.4319	14.9636	14.1842	gw1.1.1678.1	18811	NO	no	--	--	--	--	--	--	--	--	--	--	gi|398411562|ref|XP_003857119.1|	342.4	6e-93	hypothetical protein MYCGRDRAFT_18811, partial [Zymoseptoria tritici IPO323] >gi|339477004|gb|EGP92095.1| hypothetical protein MYCGRDRAFT_18811 [Zymoseptoria tritici IPO323]	gi|83582881|gb|AC167927.2|	890	0	Zymoseptoria tritici clone JGIBBWB-9H22, complete sequence	sp|P47179|DAN4_YEAST	53.5	2e-07	Cell wall protein DAN4 OS=Saccharomyces cerevisiae (strain ATCC 204508 / S288c) GN=DAN4 PE=2 SV=1	K04648	4e-06	51.2	uma:UM03826.1	dynactin 1	-	-	-	5	-	-
Unigene46989_All	783	0	0	0	6.3618	7.595	9.4073	estExt_fgenesh1_kg.C_chr_90041	105661	NO	no	--	--	--	--	--	--	--	--	--	--	gi|242217211|ref|XP_002474407.1|	79.3	9e-14	predicted protein [Postia placenta Mad-698-R] >gi|220726449|gb|EED80398.1| predicted protein [Postia placenta Mad-698-R]	gi|398391698|ref|XM_003849261.1|	1552	0	Mycosphaerella graminicola IPO323 hypothetical protein (MYCGRDRAFT_105661) mRNA, complete cds	sp|A5DVD6|PAN1_LODEL	70.9	1e-12	Actin cytoskeleton-regulatory complex protein PAN1 OS=Lodderomyces elongisporus (strain ATCC 11503 / CBS 2605 / JCM 1781 / NBRC 1676 / NRRL YB-4239) GN=PAN1 PE=3 SV=1	K11422	2e-13	75.5	cci:CC1G_15535	histone-lysine N-methyltransferase SETD1 [EC:2.1.1.43]	-	-	-	5	-	-
Unigene46990_All	394	0	0	0	2.74305	4.8025	6.5983	estExt_fgenesh1_kg.C_chr_80291	105594	NO	no	IPR005829	Sugar transporter superfamily	ScanRegExp	PS00217	SUGAR_TRANSPORT_2	8e-05	KOG0254	Predicted transporter (major facilitator superfamily)	General function prediction only	POORLY CHARACTERIZED	gi|398393570|ref|XP_003850244.1|	266.2	1e-70	hypothetical protein MYCGRDRAFT_105594 [Zymoseptoria tritici IPO323] >gi|339470122|gb|EGP85220.1| hypothetical protein MYCGRDRAFT_105594 [Zymoseptoria tritici IPO323]	gi|315064886|emb|FR746062.1|	198	1e-48	Glomerella graminicola hxt3 gene for hexose transporter, exons 1-2	sp|Q92253|RCO3_NEUCR	80.5	3e-16	Probable glucose transporter rco-3 OS=Neurospora crassa (strain ATCC 24698 / 74-OR23-1A / CBS 708.71 / DSM 1257 / FGSC 987) GN=rco-3 PE=3 SV=2	K08139	4e-17	85.5	pan:PODANSg586	MFS transporter, SP family, sugar:H+ symporter	GO:0055085//transmembrane transport;GO:0008643//carbohydrate transport	GO:0022891//substrate-specific transmembrane transporter activity	GO:0016021//integral to membrane	8	-	-
Unigene46991_All	548	0	0	0	8.4356	5.5904	4.744	estExt_Genewise1.C_chr_50206	58686	NO	no	--	--	--	--	--	--	KOG3043	Predicted hydrolase related to dienelactone hydrolase	General function prediction only	POORLY CHARACTERIZED	gi|398398563|ref|XP_003852739.1|	382.1	3e-105	hypothetical protein MYCGRDRAFT_58686 [Zymoseptoria tritici IPO323] >gi|339472620|gb|EGP87715.1| hypothetical protein MYCGRDRAFT_58686 [Zymoseptoria tritici IPO323]	gi|396464368|ref|XM_003836747.1|	67.9	4e-09	Leptosphaeria maculans JN3 similar to dienelactone hydrolase family protein (LEMA_P043310.1) mRNA, complete cds	sp|O14359|YB4E_SCHPO	92	2e-19	Uncharacterized AIM2 family protein C30D10.14 OS=Schizosaccharomyces pombe (strain 972 / ATCC 24843) GN=SPBC30D10.14 PE=2 SV=1	K01061	6e-53	205	mgr:MGG_02570	carboxymethylenebutenolidase [EC:3.1.1.45]	-	GO:0016787//hydrolase activity	-	10	-	-
Unigene46992_All	461	0	0	0	9.6554	8.0136	5.2634	fgenesh1_pm.C_chr_4000108	85593	NO	no	IPR003033	Sterol-binding	HMMPfam	PF02036	SCP2	3.6e-28	KOG4170	2-enoyl-CoA hydratase/3-hydroxyacyl-CoA dehydrogenase/Peroxisomal 3-ketoacyl-CoA-thiolase, sterol-binding domain and related enzymes	Lipid transport and metabolism	METABOLISM	gi|398398876|ref|XP_003852895.1|	254.2	6e-67	hypothetical protein MYCGRDRAFT_85593 [Zymoseptoria tritici IPO323] >gi|339472777|gb|EGP87871.1| hypothetical protein MYCGRDRAFT_85593 [Zymoseptoria tritici IPO323]	gi|346995772|gb|CP003009.1|	107	4e-21	Thielavia terrestris NRRL 8126 chromosome 1, complete sequence	sp|P80547|SCP2_YARLI	131	2e-31	Fatty acid-binding protein OS=Yarrowia lipolytica (strain CLIB 122 / E 150) GN=SCP2 PE=1 SV=4	K00044	3e-22	102	pic:PICST_40664	estradiol 17beta-dehydrogenase [EC:1.1.1.62]	-	GO:0032934//sterol binding	-	5	-	-
Unigene46994_All	570	0.15555	0	0	5.33435	4.5843	60.0524	estExt_Genewise1.C_chr_21700	55708	NO	no	IPR001892	Ribosomal protein S13	ScanRegExp	PS00646	RIBOSOMAL_S13_1	8e-05	KOG3311	Ribosomal protein S18	Translation, ribosomal structure and biogenesis	INFORMATION STORAGE AND PROCESSING	gi|398407245|ref|XP_003855088.1|	274.6	8e-73	40S ribosomal protein S18 [Zymoseptoria tritici IPO323]	gi|398407244|ref|XM_003855040.1|	1130	0	Mycosphaerella graminicola IPO323 40S ribosomal protein S18 (MYCGRDRAFT_55708) mRNA, complete cds	sp|O94754|RS18_SCHPO	226	6e-60	40S ribosomal protein S18 OS=Schizosaccharomyces pombe (strain 972 / ATCC 24843) GN=rps18a PE=1 SV=1	K02964	1e-70	264	fgr:FG06893.1	small subunit ribosomal protein S18e	GO:0006412//translation	GO:0003735//structural constituent of ribosome;GO:0003723//RNA binding	GO:0005840//ribosome	7	-	-
Unigene46995_All	568	0	0	0	3.19315	14.753	7.3232	NewTranscript	--	NO	no	--	--	--	--	--	--	--	--	--	--	gi|346973235|gb|EGY16687.1|	73.9	2e-12	hypothetical protein VDAG_07851 [Verticillium dahliae VdLs.17]	--	--	--	--	sp|Q9UVI4|THYD_CLAFS	78.2	4e-15	Trihydrophobin OS=Claviceps fusiformis GN=TH1 PE=1 SV=1	K01183	1e-09	62	fgr:FG08587.1	chitinase [EC:3.2.1.14]	-	-	-	5	-	-
Unigene46996_All	505	0.0885	0	0.1712	1.5973	9.4565	95.7527	NewTranscript	--	NO	no	--	--	--	--	--	--	--	--	--	--	--	--	--	--	gi|398395684|ref|XM_003851253.1|	79.8	1e-12	Mycosphaerella graminicola IPO323 hypothetical protein (MYCGRDRAFT_81397) mRNA, complete cds	--	--	--	--	--	--	--	--	--	-	-	-	3	-	-
Unigene46997_All	506	0	0	0	1.49285	2.1369	12.502	estExt_fgenesh1_kg.C_chr_10090	102064	NO	no	IPR008146	Glutamine synthetase, catalytic region	ScanRegExp	PS00181	GLNA_ATP	8e-05	KOG0683	Glutamine synthetase	Amino acid transport and metabolism	METABOLISM	gi|398408950|ref|XP_003855940.1|	350.9	6e-96	glutamine synthetase [Zymoseptoria tritici IPO323]	gi|398408949|ref|XM_003855892.1|	1003	0	Mycosphaerella graminicola IPO323 glutamine synthetase (MYCGRDRAFT_102064) mRNA, complete cds	sp|Q96V52|GLNA_EMENI	266	7e-72	Glutamine synthetase OS=Emericella nidulans (strain FGSC A4 / ATCC 38163 / CBS 112.46 / NRRL 194 / M139) GN=glnA PE=3 SV=3	K01915	1e-79	294	pte:PTT_08242	glutamine synthetase [EC:6.3.1.2]	GO:0006807//nitrogen compound metabolic process;GO:0006542//glutamine biosynthetic process	GO:0004356//glutamate-ammonia ligase activity;GO:0005524//ATP binding	GO:0005737//cytoplasm	8	-	-
Unigene46998_All	495	0	0	0	11.6211	3.2765	2.626	NewTranscript	--	NO	no	--	--	--	--	--	--	--	--	--	--	--	--	--	--	--	--	--	--	--	--	--	--	--	--	--	--	--	-	-	-	10	-	-
Unigene46999_All	496	0	0	0.1743	0.33245	2.5433	16.9472	NewTranscript	--	NO	no	--	--	--	--	--	--	--	--	--	--	--	--	--	--	--	--	--	--	--	--	--	--	--	--	--	--	--	-	-	-	2	-	-
Unigene47000_All	492	0	0	0.1757	0.42575	5.6773	12.3294	NewTranscript	--	NO	no	--	--	--	--	--	--	--	--	--	--	--	--	--	--	--	--	--	--	--	--	--	--	--	--	--	--	--	-	-	-	3	-	-
Unigene47001_All	498	0	0	0.1736	2.48785	1.8093	8.1786	estExt_fgenesh1_kg.C_chr_10034	102012	NO	no	IPR002124	Cytochrome c oxidase, subunit Vb	HMMPfam	PF01215	COX5B	9.6e-43	KOG3352	Cytochrome c oxidase, subunit Vb/COX4	Energy production and conversion	METABOLISM	gi|398412880|ref|XP_003857758.1|	261.2	6e-69	hypothetical protein MYCGRDRAFT_102012 [Zymoseptoria tritici IPO323] >gi|339477643|gb|EGP92734.1| hypothetical protein MYCGRDRAFT_102012 [Zymoseptoria tritici IPO323]	gi|164424107|ref|XM_957958.2|	95.6	2e-17	Neurospora crassa OR74A cytochrome c oxidase polypeptide IV, mitochondrial precursor partial mRNA	sp|P06809|COX4_NEUCR	205	2e-53	Cytochrome c oxidase subunit 4, mitochondrial OS=Neurospora crassa (strain ATCC 24698 / 74-OR23-1A / CBS 708.71 / DSM 1257 / FGSC 987) GN=cox-4 PE=3 SV=2	K02265	3e-55	213	bfu:BC1G_06743	cytochrome c oxidase subunit 5b	GO:0009060//aerobic respiration;GO:0006123//mitochondrial electron transport, cytochrome c to oxygen	GO:0004129//cytochrome-c oxidase activity;GO:0008270//zinc ion binding	GO:0005751//mitochondrial respiratory chain complex IV	8	-	-
Unigene47003_All	526	0	0	0.1644	2.1796	7.7086	54.8614	fgenesh1_pm.C_chr_1000545	83835	NO	yes	IPR001023	Heat shock protein Hsp70	ScanRegExp	PS01036	HSP70_3	8e-05	KOG0100	Molecular chaperones GRP78/BiP/KAR2, HSP70 superfamily	Posttranslational modification, protein turnover, chaperones	CELLULAR PROCESSES AND SIGNALING	gi|398411974|ref|XP_003857319.1|	346.7	1e-94	immunoglobulin heavy chain-binding protein, KAR2 [Zymoseptoria tritici IPO323] >gi|339477204|gb|EGP92295.1| immunoglobulin heavy chain-binding protein, KAR2 [Zymoseptoria tritici IPO323]	gi|398411973|ref|XM_003857271.1|	1043	0	Mycosphaerella graminicola IPO323 immunoglobulin heavy chain-binding protein, KAR2 (MgKAR2) mRNA, complete cds	sp|P78695|GRP78_NEUCR	274	2e-74	78 kDa glucose-regulated protein homolog OS=Neurospora crassa (strain ATCC 24698 / 74-OR23-1A / CBS 708.71 / DSM 1257 / FGSC 987) GN=grp78 PE=3 SV=3	K09490	2e-75	280	bfu:BC1G_04390	heat shock 70kDa protein 5	GO:0030433//ER-associated protein catabolic process;GO:0000742//karyogamy involved in conjugation with cellular fusion;GO:0006200//ATP catabolic process;GO:0006986//response to unfolded protein;GO:0031204//posttranslational protein targeting to membrane, translocation;GO:0006616//SRP-dependent cotranslational protein targeting to membrane, translocation	GO:0051082//unfolded protein binding;GO:0016887//ATPase activity;GO:0005524//ATP binding	GO:0034099//luminal surveillance complex	7	7	-
Unigene47004_All	525	0	0	0	2.84375	5.4921	5.7772	estExt_fgenesh1_pg.C_chr_130231	111698	NO	no	IPR004813	Oligopeptide transporter OPT superfamily	HMMTigr	TIGR00728	OPT_sfam	1.7e-52	KOG2262	Sexual differentiation process protein ISP4	Signal transduction mechanisms	CELLULAR PROCESSES AND SIGNALING	gi|398388351|ref|XP_003847637.1|	342.4	2e-93	oligopeptide transporter [Zymoseptoria tritici IPO323] >gi|339467510|gb|EGP82613.1| oligopeptide transporter [Zymoseptoria tritici IPO323]	gi|398388350|ref|XM_003847589.1|	963	0	Mycosphaerella graminicola IPO323 oligopeptide transporter (MgOPT8) mRNA, complete cds	--	--	--	--	--	--	--	--	--	GO:0055085//transmembrane transport	-	-	10	-	-
Unigene47006_All	523	0	0	0	6.31225	3.618	2.4854	estExt_Genewise1Plus.C_chr_60231	72806	NO	no	IPR000172	Glucose-methanol-choline oxidoreductase	ScanRegExp	PS00624	GMC_OXRED_2	8e-05	KOG1238	Glucose dehydrogenase/choline dehydrogenase/mandelonitrile lyase (GMC oxidoreductase family)	General function prediction only	POORLY CHARACTERIZED	gi|398396988|ref|XP_003851952.1|	355.1	3e-97	hypothetical protein MYCGRDRAFT_72806 [Zymoseptoria tritici IPO323] >gi|339471832|gb|EGP86928.1| hypothetical protein MYCGRDRAFT_72806 [Zymoseptoria tritici IPO323]	gi|398396987|ref|XM_003851904.1|	1037	0	Mycosphaerella graminicola IPO323 hypothetical protein (MYCGRDRAFT_72806) mRNA, complete cds	--	--	--	--	--	--	--	--	--	GO:0055114//oxidation-reduction process;GO:0006066//alcohol metabolic process	GO:0050660//flavin adenine dinucleotide binding;GO:0008812//choline dehydrogenase activity	-	10	-	-
Unigene47010_All	585	0	0	0.2956	1.238	7.2392	26.8121	NewTranscript	--	NO	no	--	--	--	--	--	--	--	--	--	--	--	--	--	--	--	--	--	--	--	--	--	--	--	--	--	--	--	-	-	-	3	-	-
Unigene47011_All	593	0	0	0	5.14615	6.2298	47.7861	estExt_fgenesh1_kg.C_chr_10463	102406	NO	no	IPR005755	Ribosomal protein L13, archea and eukaryotic form	HMMTigr	TIGR01077	L13_A_E	9.4e-87	KOG3204	60S ribosomal protein L13a	Translation, ribosomal structure and biogenesis	INFORMATION STORAGE AND PROCESSING	gi|398412115|ref|XP_003857387.1|	372.1	4e-102	60S ribosomal protein L16 [Zymoseptoria tritici IPO323]	gi|398412114|ref|XM_003857339.1|	1176	0	Mycosphaerella graminicola IPO323 60S ribosomal protein L16 (MYCGRDRAFT_102406) mRNA, complete cds	sp|Q9P720|RL16_NEUCR	287	3e-78	60S ribosomal protein L16 OS=Neurospora crassa (strain ATCC 24698 / 74-OR23-1A / CBS 708.71 / DSM 1257 / FGSC 987) GN=rpl-16 PE=3 SV=1	K02872	1e-86	317	pno:SNOG_14710	large subunit ribosomal protein L13Ae	GO:0006412//translation	GO:0030170//pyridoxal phosphate binding;GO:0003735//structural constituent of ribosome;GO:0016740//transferase activity	GO:0015934//large ribosomal subunit	7	-	-
Unigene47012_All	644	0	0	0	12.5178	5.8764	27.8543	estExt_fgenesh1_kg.C_chr_60038	104730	YES	yes	--	--	--	--	--	--	KOG1216	von Willebrand factor and related coagulation proteins	Extracellular structures	CELLULAR PROCESSES AND SIGNALING	gi|398397008|ref|XP_003851962.1|	360.1	1e-98	hypothetical protein MYCGRDRAFT_104730 [Zymoseptoria tritici IPO323] >gi|339471842|gb|EGP86938.1| hypothetical protein MYCGRDRAFT_104730 [Zymoseptoria tritici IPO323]	gi|84657441|gb|DQ335135.1|	71.9	3e-10	Magnaporthe grisea strain B157 regulator of G-protein signaling (RGS1) gene, complete cds	sp|Q01302|CCG6_NEUCR	96.3	2e-20	Clock-controlled protein 6 OS=Neurospora crassa (strain ATCC 24698 / 74-OR23-1A / CBS 708.71 / DSM 1257 / FGSC 987) GN=ccg-6 PE=2 SV=2	K11422	5e-18	90.1	cci:CC1G_15535	histone-lysine N-methyltransferase SETD1 [EC:2.1.1.43]	-	-	-	5	6	2
Unigene47013_All	645	0	0	0	3.9747	3.213	7.3894	estExt_fgenesh1_pg.C_chr_120293	111537	NO	no	--	--	--	--	--	--	KOG1187	Serine/threonine protein kinase	Signal transduction mechanisms	CELLULAR PROCESSES AND SIGNALING	gi|398389082|ref|XP_003848002.1|	429.9	2e-119	hypothetical protein MYCGRDRAFT_111537 [Zymoseptoria tritici IPO323] >gi|339467876|gb|EGP82978.1| hypothetical protein MYCGRDRAFT_111537 [Zymoseptoria tritici IPO323]	gi|398389081|ref|XM_003847954.1|	1279	0	Mycosphaerella graminicola IPO323 hypothetical protein (MYCGRDRAFT_111537) mRNA, complete cds	--	--	--	--	--	--	--	--	--	-	-	-	10	-	-
Unigene47014_All	537	0	0	0	5.7826	6.0405	29.5315	estExt_fgenesh1_kg.C_chr_110174	106181	NO	no	IPR002119	Histone H2A	ScanRegExp	PS00046	HISTONE_H2A	NA	KOG1756	Histone 2A	Chromatin structure and dynamics	INFORMATION STORAGE AND PROCESSING	gi|398390199|ref|XP_003848560.1|	157.5	1e-37	histone 2A [Zymoseptoria tritici IPO323] >gi|339468435|gb|EGP83536.1| histone 2A [Zymoseptoria tritici IPO323]	gi|398390198|ref|XM_003848512.1|	1065	0	Mycosphaerella graminicola IPO323 histone 2A (HTA2402) mRNA, complete cds	sp|O74268|H2A_BOTFB	144	5e-35	Histone H2A OS=Botryotinia fuckeliana (strain B05.10) GN=hta1 PE=3 SV=4	K11251	2e-34	144	bfu:BC1G_11316	histone H2A	GO:0006334//nucleosome assembly;GO:0006281//DNA repair	GO:0003677//DNA binding	GO:0000786//nucleosome;GO:0005634//nucleus	7	-	-
Unigene47015_All	208	0	0	0	2.68905	0.4332	4.1662	estExt_Genewise1Plus.C_chr_80563	74660	NO	no	IPR008631	Glycogen synthase	HMMPfam	PF05693	Glycogen_syn	0	KOG3742	Glycogen synthase	Carbohydrate transport and metabolism	METABOLISM	gi|398393094|ref|XP_003850006.1|	146	2e-34	glycogen synthase [Zymoseptoria tritici IPO323]	gi|398393093|ref|XM_003849958.1|	412	1e-113	Mycosphaerella graminicola IPO323 glycogen synthase (MYCGRDRAFT_74660) mRNA, complete cds	sp|O93869|GYS_NEUCR	130	3e-31	Glycogen [starch] synthase OS=Neurospora crassa (strain ATCC 24698 / 74-OR23-1A / CBS 708.71 / DSM 1257 / FGSC 987) GN=7F4.080 PE=2 SV=2	K00693	4e-32	135	pte:PTT_15101	glycogen(starch) synthase [EC:2.4.1.11]	GO:0005978//glycogen biosynthetic process	GO:0004373//glycogen (starch) synthase activity	GO:0005739//mitochondrion	4	-	-
Unigene47016_All	208	0	0	0	1.88025	2.166	2.0831	NewTranscript	--	NO	no	--	--	--	--	--	--	--	--	--	--	--	--	--	--	--	--	--	--	--	--	--	--	--	--	--	--	--	-	-	-	9	-	-
Unigene47017_All	243	0	0	0	3.53055	7.0452	10.3419	estExt_Genewise1.C_chr_31648	57170	NO	no	IPR000626	Ubiquitin	ScanRegExp	PS00299	UBIQUITIN_1	8e-5,8e-5,8e-5	KOG0001	Ubiquitin and ubiquitin-like proteins	General function prediction only	POORLY CHARACTERIZED	gi|342884385|gb|EGU84600.1|	62	4e-09	hypothetical protein FOXB_04788 [Fusarium oxysporum Fo5176]	gi|295661226|ref|XM_002791123.1|	101	1e-19	Paracoccidioides brasiliensis Pb01 ubiquitin, mRNA	sp|P0CG70|UBI4P_NEUCR	65.1	1e-11	Polyubiquitin OS=Neurospora crassa (strain ATCC 24698 / 74-OR23-1A / CBS 708.71 / DSM 1257 / FGSC 987) GN=ubi-4 PE=1 SV=1	K08770	5e-11	65.1	smp:SMAC_07925	ubiquitin C	-	-	-	5	-	-
Unigene47019_All	207	0	0	0	1.02805	0.4353	5.0236	estExt_Genewise1Plus.C_chr_110818	77102	NO	no	IPR001251	Cellular retinaldehyde-binding)/triple function, C-terminal	ProfileScan	PS50191	CRAL_TRIO	28.205	KOG1471	Phosphatidylinositol transfer protein SEC14 and related proteins	Lipid transport and metabolism	METABOLISM	gi|398390109|ref|XP_003848515.1|	146.4	1e-34	hypothetical protein MYCGRDRAFT_77102 [Zymoseptoria tritici IPO323] >gi|339468390|gb|EGP83491.1| hypothetical protein MYCGRDRAFT_77102 [Zymoseptoria tritici IPO323]	gi|119195148|ref|XM_001248177.1|	75.8	6e-12	Coccidioides immitis RS SEC14 cytosolic factor (CIMG_01949) partial mRNA	sp|Q10137|SEC14_SCHPO	100	3e-22	Sec14 cytosolic factor OS=Schizosaccharomyces pombe (strain 972 / ATCC 24843) GN=sec14 PE=2 SV=1	--	--	--	--	--	GO:0006810//transport	GO:0005215//transporter activity	GO:0005634//nucleus	4	-	-
Unigene47021_All	207	0	0	0	1.62545	0.4353	9.6287	e_gw1.7.1049.1	45128	NO	no	--	--	--	--	--	--	--	--	--	--	gi|398394983|ref|XP_003850950.1|	131.7	4e-30	hypothetical protein MYCGRDRAFT_45128, partial [Zymoseptoria tritici IPO323] >gi|339470829|gb|EGP85926.1| hypothetical protein MYCGRDRAFT_45128 [Zymoseptoria tritici IPO323]	gi|398394982|ref|XM_003850902.1|	385	1e-105	Mycosphaerella graminicola IPO323 hypothetical protein (MYCGRDRAFT_45128) mRNA, partial cds	--	--	--	--	--	--	--	--	--	-	-	-	4	-	-
Unigene47023_All	252	0	0	0	0.32715	1.0727	16.1624	NewTranscript	--	NO	no	--	--	--	--	--	--	--	--	--	--	gi|327308454|ref|XP_003238918.1|	56.6	1e-07	forkhead transcription factor [Trichophyton rubrum CBS 118892] >gi|326459174|gb|EGD84627.1| forkhead transcription factor [Trichophyton rubrum CBS 118892]	--	--	--	--	sp|Q5AHB1|PAN1_CANAL	56.6	4e-09	Actin cytoskeleton-regulatory complex protein PAN1 OS=Candida albicans (strain SC5314 / ATCC MYA-2876) GN=PAN1 PE=3 SV=1	K11238	2e-10	62.8	cpw:CPC735_037120	cytokinesis protein	-	GO:0005488//binding	-	2	-	-
Unigene47026_All	244	0	0	0	3.16445	3.3235	12.4304	estExt_Genewise1.C_chr_80386	61371	NO	no	IPR004345	TB2/DP1 and HVA22 related protein	HMMPfam	PF03134	TB2_DP1_HVA22	8.8e-27	KOG1725	Protein involved in membrane traffic (YOP1/TB2/DP1/HVA22 family)	Intracellular trafficking, secretion, and vesicular transport	CELLULAR PROCESSES AND SIGNALING	gi|398392976|ref|XP_003849947.1|	130.6	9e-30	protein YOP1 [Zymoseptoria tritici IPO323]	gi|398392975|ref|XM_003849899.1|	484	1e-135	Mycosphaerella graminicola IPO323 protein YOP1 (MYCGRDRAFT_61371) mRNA, complete cds	sp|Q4WTW3|YOP1_ASPFU	91.3	1e-19	Protein yop1 OS=Neosartorya fumigata (strain ATCC MYA-4609 / Af293 / CBS 101355 / FGSC A1100) GN=yop1 PE=3 SV=1	--	--	--	--	--	-	-	GO:0016021//integral to membrane	8	-	-
Unigene47027_All	244	0	0	0	1.01365	1.4771	9.9444	estExt_Genewise1Plus.C_chr_110766	77069	NO	no	IPR003428	Mitochondrial glycoprotein	HMMPfam	PF02330	MAM33	1.6e-16	KOG2536	MAM33, mitochondrial matrix glycoprotein	Energy production and conversion	METABOLISM	gi|398390145|ref|XP_003848533.1|	162.9	1e-39	hypothetical protein MYCGRDRAFT_77069 [Zymoseptoria tritici IPO323] >gi|339468408|gb|EGP83509.1| hypothetical protein MYCGRDRAFT_77069 [Zymoseptoria tritici IPO323]	gi|398390144|ref|XM_003848485.1|	484	1e-135	Mycosphaerella graminicola IPO323 hypothetical protein (MYCGRDRAFT_77069) mRNA, complete cds	--	--	--	--	K15414	2e-13	72.8	pte:PTT_18845	complement component 1 Q subcomponent-binding protein, mitochondrial	-	-	GO:0005759//mitochondrial matrix	6	-	-
Unigene47028_All	242	0	0	0	1.41805	1.117	6.4456	estExt_fgenesh1_kg.C_chr_120062	106298	NO	no	IPR000222	Protein phosphatase 2C	ScanRegExp	PS01032	PP2C	NA	KOG0698	Serine/threonine protein phosphatase	Signal transduction mechanisms	CELLULAR PROCESSES AND SIGNALING	--	--	--	--	gi|398388871|ref|XM_003847849.1|	480	1e-133	Mycosphaerella graminicola IPO323 protein phosphatase 2C protein 1 (PP2C1) mRNA, complete cds	--	--	--	--	--	--	--	--	--	-	-	-	6	-	-
Unigene47029_All	242	0	0	0	1.39035	1.117	2.8647	estExt_Genewise1Plus.C_chr_10342	65087	NO	no	IPR003137	Protease-associated PA	ProfileScan	PS50840	PA	20.142	KOG2195	Transferrin receptor and related proteins containing the protease-associated (PA) domain	General function prediction only	POORLY CHARACTERIZED	gi|398408930|ref|XP_003855930.1|	156	2e-37	peptidase M28 [Zymoseptoria tritici IPO323] >gi|339475815|gb|EGP90906.1| peptidase M28 [Zymoseptoria tritici IPO323]	gi|398408929|ref|XM_003855882.1|	480	1e-133	Mycosphaerella graminicola IPO323 peptidase M28 (MYCGRDRAFT_65087) mRNA, complete cds	--	--	--	--	K01301	2e-13	72.8	ure:UREG_01813	glutamate carboxypeptidase II [EC:3.4.17.21]	GO:0006508//proteolysis	GO:0008233//peptidase activity	-	9	-	-
Unigene47032_All	205	0	0	0	1.65765	4.8349	2.5363	NewTranscript	--	NO	no	--	--	--	--	--	--	--	--	--	--	--	--	--	--	--	--	--	--	--	--	--	--	--	--	--	--	--	-	-	-	9	-	-
Unigene47033_All	236	0	0	0	0.8733	1.5272	2.5704	estExt_Genewise1.C_chr_110411	63665	NO	no	IPR001487	Bromodomain	ScanRegExp	PS00633	BROMODOMAIN_1	8e-05	KOG1472	Histone acetyltransferase SAGA/ADA, catalytic subunit PCAF/GCN5 and related proteins	Chromatin structure and dynamics	INFORMATION STORAGE AND PROCESSING	gi|398389791|ref|XP_003848356.1|	164.5	5e-40	SAGA transcriptional complex subunit [Zymoseptoria tritici IPO323] >gi|339468231|gb|EGP83332.1| SAGA transcriptional complex subunit [Zymoseptoria tritici IPO323]	gi|398389790|ref|XM_003848308.1|	468	1e-130	Mycosphaerella graminicola IPO323 SAGA transcriptional complex subunit (BRD2402) mRNA, complete cds	sp|P87152|SPT7_SCHPO	67	3e-12	Transcriptional activator spt7 OS=Schizosaccharomyces pombe (strain 972 / ATCC 24843) GN=spt7 PE=1 SV=2	K11359	1e-25	113	pno:SNOG_12192	transcriptional activator SPT7	-	-	-	9	-	-
Unigene47034_All	236	0	0	0	0.72705	2.2908	3.3048	gw1.6.580.1	18344	NO	no	IPR001648	Ribosomal protein S18	HMMTigr	TIGR00165	S18	2.8e-11	KOG3162	Mitochondrial/chloroplast ribosomal protein S18	Translation, ribosomal structure and biogenesis	INFORMATION STORAGE AND PROCESSING	gi|398395958|ref|XP_003851437.1|	107.8	6e-23	hypothetical protein MYCGRDRAFT_18344, partial [Zymoseptoria tritici IPO323] >gi|339471317|gb|EGP86413.1| hypothetical protein MYCGRDRAFT_18344 [Zymoseptoria tritici IPO323]	gi|398395957|ref|XM_003851389.1|	303	2e-80	Mycosphaerella graminicola IPO323 hypothetical protein (MYCGRDRAFT_18344) mRNA, partial cds	sp|P40033|RSM18_YEAST	47.4	2e-06	37S ribosomal protein RSM18, mitochondrial OS=Saccharomyces cerevisiae (strain ATCC 204508 / S288c) GN=RSM18 PE=1 SV=2	--	--	--	--	--	GO:0006412//translation	GO:0003735//structural constituent of ribosome	GO:0005840//ribosome	6	-	-
Unigene47036_All	206	0	0	0	4.6999	2.6244	7.9927	estExt_fgenesh1_kg.C_chr_70108	105116	NO	no	IPR007087	Zn-finger, C2H2 type	ScanRegExp	PS00028	ZINC_FINGER_C2H2_1	8e-5,8e-5	KOG1721	FOG: Zn-finger	General function prediction only	POORLY CHARACTERIZED	gi|398394375|ref|XP_003850646.1|	87	1e-16	hypothetical protein MYCGRDRAFT_105116 [Zymoseptoria tritici IPO323] >gi|339470525|gb|EGP85622.1| hypothetical protein MYCGRDRAFT_105116 [Zymoseptoria tritici IPO323]	gi|398394374|ref|XM_003850598.1|	408	1e-112	Mycosphaerella graminicola IPO323 hypothetical protein (MYCGRDRAFT_105116) mRNA, complete cds	--	--	--	--	--	--	--	--	--	-	GO:0008270//zinc ion binding;GO:0003676//nucleic acid binding	GO:0005622//intracellular	10	-	-
Unigene47039_All	205	0	0	0	0	0	5.0727	estExt_fgenesh1_pg.C_chr_110083	111197	NO	yes	IPR008259	FMN-dependent alpha-hydroxy acid dehydrogenase, active site	ScanRegExp	PS00557	FMN_HYDROXY_ACID_DH	8e-05	KOG0538	Glycolate oxidase	Energy production and conversion	METABOLISM	--	--	--	--	--	--	--	--	--	--	--	--	--	--	--	--	--	-	-	-	4	5	-
Unigene47041_All	206	0	0	0	4.3322	7.8732	0	estExt_fgenesh1_kg.C_chr_10591	102520	NO	no	IPR007497	Protein of unknown function DUF541	HMMPfam	PF04402	DUF541	0.0004	--	--	--	--	--	--	--	--	gi|398409801|ref|XM_003856318.1|	394	1e-108	Mycosphaerella graminicola IPO323 hypothetical protein (MYCGRDRAFT_102520) mRNA, complete cds	--	--	--	--	--	--	--	--	--	-	-	-	7	-	-
Unigene47044_All	252	0	0	0	2.58655	2.5029	1.7194	estExt_fgenesh1_pg.C_chr_90481	110887	YES	yes	--	--	--	--	--	--	--	--	--	--	gi|398392153|ref|XP_003849536.1|	60.5	1e-08	hypothetical protein MYCGRDRAFT_110887 [Zymoseptoria tritici IPO323] >gi|339469413|gb|EGP84512.1| hypothetical protein MYCGRDRAFT_110887 [Zymoseptoria tritici IPO323]	gi|398392152|ref|XM_003849488.1|	135	1e-29	Mycosphaerella graminicola IPO323 hypothetical protein (MYCGRDRAFT_110887) mRNA, complete cds	--	--	--	--	--	--	--	--	--	-	-	-	9	2	9
Unigene47045_All	252	0	0	0	1.87905	2.5029	3.4388	NewTranscript	--	NO	no	--	--	--	--	--	--	--	--	--	--	--	--	--	--	--	--	--	--	--	--	--	--	--	--	--	--	--	-	-	-	9	-	-
Unigene47046_All	252	0	0	0	1.1849	1.0727	7.9093	estExt_fgenesh1_pg.C_chr_50485	109621	YES	yes	--	--	--	--	--	--	KOG4743	Cyclin-dependent kinase inhibitor	Signal transduction mechanisms	CELLULAR PROCESSES AND SIGNALING	gi|398397685|ref|XP_003852300.1|	120.9	7e-27	hypothetical protein MYCGRDRAFT_109621 [Zymoseptoria tritici IPO323] >gi|339472181|gb|EGP87276.1| hypothetical protein MYCGRDRAFT_109621 [Zymoseptoria tritici IPO323]	gi|398397684|ref|XM_003852252.1|	500	1e-139	Mycosphaerella graminicola IPO323 hypothetical protein (MYCGRDRAFT_109621) mRNA, complete cds	--	--	--	--	--	--	--	--	--	-	-	-	6	8	4
Unigene47050_All	251	0	0	0.6889	1.0521	3.2308	13.81	e_gw1.8.1167.1	46601	NO	no	IPR007535	Catechol dioxygenase, N-terminal	HMMPfam	PF04444	Dioxygenase_N	5.8e-11	--	--	--	--	gi|398394024|ref|XP_003850471.1|	179.9	1e-44	hypothetical protein MYCGRDRAFT_46601 [Zymoseptoria tritici IPO323] >gi|339470349|gb|EGP85447.1| hypothetical protein MYCGRDRAFT_46601 [Zymoseptoria tritici IPO323]	gi|261194812|ref|XM_002623765.1|	61.9	1e-07	Ajellomyces dermatitidis SLH14081 catechol dioxygenase, mRNA	sp|P86029|HQD2_CANAL	65.1	1e-11	Catechol 1,2-dioxygenase OS=Candida albicans (strain SC5314 / ATCC MYA-2876) GN=HQD2 PE=1 SV=1	K03381	1e-19	93.6	smp:SMAC_00655	catechol 1,2-dioxygenase [EC:1.13.11.1]	GO:0009712//catechol-containing compound metabolic process;GO:0055114//oxidation-reduction process	GO:0018576;GO:0008199//ferric iron binding	-	6	-	-
Unigene47051_All	251	0	0	0	2.25505	1.7949	4.8335	estExt_Genewise1Plus.C_chr_11029	65552	YES	yes	IPR001173	Glycosyl transferase, family 2	HMMPfam	PF00535	Glycos_transf_2	0.00014	--	--	--	--	gi|398412460|ref|XP_003857553.1|	178.7	2e-44	hypothetical protein MYCGRDRAFT_65552 [Zymoseptoria tritici IPO323] >gi|339477438|gb|EGP92529.1| hypothetical protein MYCGRDRAFT_65552 [Zymoseptoria tritici IPO323]	gi|398412459|ref|XM_003857505.1|	498	1e-139	Mycosphaerella graminicola IPO323 hypothetical protein (MYCGRDRAFT_65552) mRNA, complete cds	--	--	--	--	--	--	--	--	--	-	-	-	9	8	5
Unigene47052_All	255	0	0	0	21.632	9.8938	19.0308	estExt_Genewise1Plus.C_chr_30940	69789	YES	yes	--	--	--	--	--	--	--	--	--	--	gi|398404708|ref|XP_003853820.1|	173.3	1e-42	hypothetical protein MYCGRDRAFT_69789 [Zymoseptoria tritici IPO323] >gi|339473703|gb|EGP88796.1| hypothetical protein MYCGRDRAFT_69789 [Zymoseptoria tritici IPO323]	gi|398404707|ref|XM_003853772.1|	505	1e-141	Mycosphaerella graminicola IPO323 hypothetical protein (MYCGRDRAFT_69789) mRNA, complete cds	--	--	--	--	--	--	--	--	--	-	GO:0005488//binding	-	5	6	2
Unigene47053_All	256	0	0	0	0.8574	2.8158	18.6179	fgenesh1_kg.C_chr_10000080	82331	NO	no	--	--	--	--	--	--	--	--	--	--	--	--	--	--	gi|398390725|ref|XM_003848775.1|	276	4e-72	Mycosphaerella graminicola IPO323 hypothetical protein (MYCGRDRAFT_82331) mRNA, complete cds	--	--	--	--	--	--	--	--	--	-	-	-	6	-	-
Unigene47054_All	256	0	0	0	0.67025	3.5197	10.4937	fgenesh1_pm.C_chr_13000083	88451	YES	yes	IPR008701	Necrosis inducing	HMMPfam	PF05630	NPP1	1.8e-106	--	--	--	--	gi|398388549|ref|XP_003847736.1|	184.9	4e-46	hypothetical protein MYCGRDRAFT_88451 [Zymoseptoria tritici IPO323] >gi|339467609|gb|EGP82712.1| hypothetical protein MYCGRDRAFT_88451 [Zymoseptoria tritici IPO323]	gi|398388548|ref|XM_003847688.1|	507	1e-142	Mycosphaerella graminicola IPO323 hypothetical protein (MYCGRDRAFT_88451) mRNA, complete cds	--	--	--	--	--	--	--	--	--	-	-	-	6	9	6
Unigene47058_All	245	0	0	0	1.94645	2.5744	2.4759	estExt_fgenesh1_pm.C_chr_80249	101035	YES	yes	--	--	--	--	--	--	--	--	--	--	--	--	--	--	gi|398393279|ref|XM_003850051.1|	117	2e-24	Mycosphaerella graminicola IPO323 hypothetical protein (MYCGRDRAFT_101035) mRNA, complete cds	--	--	--	--	--	--	--	--	--	-	-	-	9	2	9
Unigene47059_All	246	0	0	0	0.8378	2.9302	4.9318	NewTranscript	--	NO	no	--	--	--	--	--	--	--	--	--	--	--	--	--	--	--	--	--	--	--	--	--	--	--	--	--	--	--	-	-	-	6	-	-
Unigene47061_All	250	0	0	0	4.71055	3.9646	5.5461	NewTranscript	--	NO	no	--	--	--	--	--	--	--	--	--	--	gi|258574367|ref|XP_002541365.1|	60.8	8e-09	predicted protein [Uncinocarpus reesii 1704] >gi|237901631|gb|EEP76032.1| predicted protein [Uncinocarpus reesii 1704]	gi|116179905|ref|XM_001219801.1|	56	7e-06	Chaetomium globosum CBS 148.51 hypothetical protein (CHGG_00581) partial mRNA	sp|Q01302|CCG6_NEUCR	51.2	2e-07	Clock-controlled protein 6 OS=Neurospora crassa (strain ATCC 24698 / 74-OR23-1A / CBS 708.71 / DSM 1257 / FGSC 987) GN=ccg-6 PE=2 SV=2	--	--	--	--	--	-	-	-	10	-	-
Unigene47063_All	250	0	0	0	5.59785	3.9646	14.9052	estExt_Genewise1Plus.C_chr_110739	77055	YES	yes	--	--	--	--	--	--	--	--	--	--	gi|398389959|ref|XP_003848440.1|	78.6	4e-14	hypothetical protein MYCGRDRAFT_77055 [Zymoseptoria tritici IPO323] >gi|339468315|gb|EGP83416.1| hypothetical protein MYCGRDRAFT_77055 [Zymoseptoria tritici IPO323]	gi|398389958|ref|XM_003848392.1|	246	4e-63	Mycosphaerella graminicola IPO323 hypothetical protein (MYCGRDRAFT_77055) mRNA, complete cds	--	--	--	--	--	--	--	--	--	-	-	-	8	10	10
Unigene47065_All	250	0	0	0	15.3446	12.6146	11.7855	e_gw1.5.535.1	42411	NO	no	IPR000791	GPR1/FUN34/yaaH	BlastProDom	PD010188	sp_O14201_SCHPO_O14201;	4e-12	--	--	--	--	gi|398398241|ref|XP_003852578.1|	127.9	5e-29	hypothetical protein MYCGRDRAFT_42411 [Zymoseptoria tritici IPO323] >gi|339472459|gb|EGP87554.1| hypothetical protein MYCGRDRAFT_42411 [Zymoseptoria tritici IPO323]	gi|398398240|ref|XM_003852530.1|	375	1e-102	Mycosphaerella graminicola IPO323 hypothetical protein (MYCGRDRAFT_42411) mRNA, complete cds	sp|Q24JP1|ALCS_ASPFU	64.3	2e-11	Protein alcS OS=Neosartorya fumigata (strain ATCC MYA-4609 / Af293 / CBS 101355 / FGSC A1100) GN=alcS PE=3 SV=1	--	--	--	--	--	-	-	GO:0016020//membrane	5	-	-
Unigene47067_All	248	0	0	0	1.1905	0.7266	8.3863	estExt_fgenesh1_pm.C_chr_80065	100895	NO	no	IPR000834	Peptidase M14, carboxypeptidase A	ScanRegExp	PS00133	CARBOXYPEPT_ZN_2	NA	KOG2655	Septin family protein (P-loop GTPase)	Intracellular trafficking, secretion, and vesicular transport	CELLULAR PROCESSES AND SIGNALING	gi|398392944|ref|XP_003849931.1|	172.9	1e-42	cdc12 like protein [Zymoseptoria tritici IPO323] >gi|339469809|gb|EGP84907.1| cdc12 like protein [Zymoseptoria tritici IPO323]	gi|398392943|ref|XM_003849883.1|	492	1e-137	Mycosphaerella graminicola IPO323 cdc12 like protein (MYCGRDRAFT_100895) mRNA, complete cds	sp|P48009|SPN4_SCHPO	122	7e-29	Septin homolog spn4 OS=Schizosaccharomyces pombe (strain 972 / ATCC 24843) GN=spn4 PE=1 SV=1	K12773	3e-13	72.4	pic:PICST_3603	sporulation-regulated protein 3	GO:0000921//septin ring assembly;GO:0006184//GTP catabolic process;GO:0045860//positive regulation of protein kinase activity;GO:0030011//maintenance of cell polarity;GO:0033205//cell cycle cytokinesis	GO:0005525//GTP binding;GO:0005545//1-phosphatidylinositol binding;GO:0003924//GTPase activity;GO:0032947//protein complex scaffold	GO:0032160//septin filament array;GO:0000144//cellular bud neck septin ring;GO:0005937//mating projection;GO:0031105//septin complex	4	-	-
Unigene47072_All	224	0	0	0	2.89495	2.8158	5.803	estExt_fgenesh1_pg.C_chr_10777	107198	NO	no	IPR006671	Cyclin, N-terminal	ScanRegExp	PS00292	CYCLINS	NA	KOG0653	Cyclin B and related kinase-activating proteins	Cell cycle control, cell division, chromosome partitioning	METABOLISM	--	--	--	--	gi|398409625|ref|XM_003856230.1|	444	1e-123	Mycosphaerella graminicola IPO323 hypothetical protein (MYCGRDRAFT_107198) mRNA, complete cds	--	--	--	--	--	--	--	--	--	-	-	-	10	-	-
Unigene47073_All	224	0	0	0	1.16395	1.2068	8.511	estExt_fgenesh1_pg.C_chr_20607	108163	NO	no	IPR004827	Basic-leucine zipper (bZIP) transcription factor	ScanRegExp	PS00036	BZIP_BASIC	NA	KOG1124	FOG: TPR repeat	General function prediction only	POORLY CHARACTERIZED	gi|398407143|ref|XP_003855037.1|	152.9	1e-36	hypothetical protein MYCGRDRAFT_108163 [Zymoseptoria tritici IPO323] >gi|339474921|gb|EGP90013.1| hypothetical protein MYCGRDRAFT_108163 [Zymoseptoria tritici IPO323]	gi|398407142|ref|XM_003854989.1|	444	1e-123	Mycosphaerella graminicola IPO323 hypothetical protein (MYCGRDRAFT_108163) mRNA, complete cds	--	--	--	--	--	--	--	--	--	GO:0006355//regulation of transcription, DNA-dependent	GO:0003700//sequence-specific DNA binding transcription factor activity;GO:0043565//sequence-specific DNA binding;GO:0046983//protein dimerization activity	-	6	-	-
Unigene47074_All	224	0	0	0	1.16395	2.8158	2.7081	NewTranscript	--	NO	no	--	--	--	--	--	--	--	--	--	--	--	--	--	--	--	--	--	--	--	--	--	--	--	--	--	--	--	-	-	-	9	-	-
Unigene47084_All	225	0	0	0	2.31755	1.6019	3.4663	estExt_fgenesh1_kg.C_chr_30265	103760	NO	no	IPR002198	Short-chain dehydrogenase/reductase SDR	ScanRegExp	PS00061	ADH_SHORT	NA	KOG0725	Reductases with broad range of substrate specificities	General function prediction only	POORLY CHARACTERIZED	--	--	--	--	gi|327301082|ref|XM_003235186.1|	60	4e-07	Trichophyton rubrum CBS 118892 D-arabinitol dehydrogenase (TERG_04290) mRNA, complete cds	--	--	--	--	--	--	--	--	--	-	-	-	9	-	-
Unigene47087_All	220	0	0	0	2.68405	1.6383	5.1207	estExt_Genewise1Plus.C_chr_14117	67669	NO	no	IPR002293	Amino acid/polyamine transporter I	ProfileScan	PS50285	AMINO_ACID_PERMEASE_2	43.64	KOG1286	Amino acid transporters	Amino acid transport and metabolism	METABOLISM	gi|398410990|ref|XP_003856841.1|	152.5	2e-36	hypothetical protein MYCGRDRAFT_67669 [Zymoseptoria tritici IPO323] >gi|339476726|gb|EGP91817.1| hypothetical protein MYCGRDRAFT_67669 [Zymoseptoria tritici IPO323]	gi|398410989|ref|XM_003856793.1|	436	1e-120	Mycosphaerella graminicola IPO323 hypothetical protein (MYCGRDRAFT_67669) mRNA, complete cds	sp|P38090|AGP2_YEAST	68.6	9e-13	General amino acid permease AGP2 OS=Saccharomyces cerevisiae (strain ATCC 204508 / S288c) GN=AGP2 PE=1 SV=1	K03293	6e-16	81.3	fgr:FG09297.1	amino acid transporter, AAT family	GO:0003333//amino acid transmembrane transport	GO:0015171//amino acid transmembrane transporter activity	GO:0016021//integral to membrane	9	-	-
Unigene47088_All	219	0	0	0	2.5234	3.2915	13.4537	estExt_fgenesh1_kg.C_chr_100078	105895	NO	no	IPR001023	Heat shock protein Hsp70	ScanRegExp	PS01036	HSP70_3	8e-05	KOG0101	Molecular chaperones HSP70/HSC70, HSP70 superfamily	Posttranslational modification, protein turnover, chaperones	CELLULAR PROCESSES AND SIGNALING	--	--	--	--	gi|398390723|ref|XM_003848774.1|	434	1e-120	Mycosphaerella graminicola IPO323 Hsp70 family protein (MYCGRDRAFT_105895) mRNA, complete cds	--	--	--	--	--	--	--	--	--	-	-	-	8	-	-
Unigene47089_All	219	0	0	0	0.7529	0.8229	5.5398	estExt_Genewise1.C_chr_100923	63400	NO	no	--	--	--	--	--	--	KOG1118	Lysophosphatidic acid acyltransferase endophilin/SH3GL, involved in synaptic vesicle formation	Lipid transport and metabolism	METABOLISM	gi|398391118|ref|XP_003849019.1|	139.4	2e-32	hypothetical protein MYCGRDRAFT_63400 [Zymoseptoria tritici IPO323] >gi|339468895|gb|EGP83995.1| hypothetical protein MYCGRDRAFT_63400 [Zymoseptoria tritici IPO323]	gi|398391117|ref|XM_003848971.1|	434	1e-120	Mycosphaerella graminicola IPO323 hypothetical protein (MYCGRDRAFT_63400) mRNA, complete cds	--	--	--	--	--	--	--	--	--	-	-	-	4	-	-
Unigene47092_All	219	0	0	0	0.9411	2.0572	7.1226	estExt_fgenesh1_pg.C_chr_70180	110138	NO	no	IPR000547	7-Fold repeat in clathrin and VPS proteins	ProfileScan	PS50236	CLATHRIN_REPEAT	15.724,14.182,13.954,25.079,15.370,19.163,13.044	KOG0985	Vesicle coat protein clathrin, heavy chain	Intracellular trafficking, secretion, and vesicular transport	CELLULAR PROCESSES AND SIGNALING	gi|398394395|ref|XP_003850656.1|	142.9	1e-33	clathrin heavy chain [Zymoseptoria tritici IPO323]	gi|398394394|ref|XM_003850608.1|	434	1e-120	Mycosphaerella graminicola IPO323 clathrin heavy chain (MYCGRDRAFT_110138) mRNA, complete cds	sp|Q10161|CLH_SCHPO	94.7	1e-20	Probable clathrin heavy chain OS=Schizosaccharomyces pombe (strain 972 / ATCC 24843) GN=chc1 PE=1 SV=1	K04646	2e-29	125	afv:AFLA_112130	clathrin heavy chain	GO:0006886//intracellular protein transport;GO:0006897//endocytosis	GO:0005198//structural molecule activity	GO:0030130//clathrin coat of trans-Golgi network vesicle;GO:0030132//clathrin coat of coated pit	6	-	-
Unigene47095_All	222	0	0	0	2.3338	1.6235	2.7325	e_gw1.1.3663.1	31926	NO	no	IPR004046	Glutathione S-transferase, C-terminal	ProfileScan	PS50405	GST_C	12.793	KOG0867	Glutathione S-transferase	Posttranslational modification, protein turnover, chaperones	CELLULAR PROCESSES AND SIGNALING	gi|398412756|ref|XP_003857696.1|	135.6	2e-31	hypothetical protein MYCGRDRAFT_31926 [Zymoseptoria tritici IPO323] >gi|339477581|gb|EGP92672.1| hypothetical protein MYCGRDRAFT_31926 [Zymoseptoria tritici IPO323]	gi|398412755|ref|XM_003857648.1|	385	1e-105	Mycosphaerella graminicola IPO323 hypothetical protein (MYCGRDRAFT_31926) mRNA, complete cds	--	--	--	--	--	--	--	--	--	-	-	-	9	-	-
Unigene47096_All	220	0	0	0	1.3725	0.8191	1.1817	estExt_fgenesh1_pg.C_chr_120039	111394	NO	yes	--	--	--	--	--	--	--	--	--	--	gi|398388800|ref|XP_003847861.1|	145.6	2e-34	hypothetical protein MYCGRDRAFT_111394 [Zymoseptoria tritici IPO323] >gi|339467735|gb|EGP82837.1| hypothetical protein MYCGRDRAFT_111394 [Zymoseptoria tritici IPO323]	gi|398388799|ref|XM_003847813.1|	436	1e-120	Mycosphaerella graminicola IPO323 hypothetical protein (MYCGRDRAFT_111394) mRNA, complete cds	--	--	--	--	--	--	--	--	--	-	-	-	9	2	-
Unigene47098_All	232	0	0	0	1.27265	0	1.4941	estExt_fgenesh1_pg.C_chr_20589	108151	NO	no	IPR001117	Multicopper oxidase, type 1	ScanRegExp	PS00079	MULTICOPPER_OXIDASE1	NA	KOG2571	Chitin synthase/hyaluronan synthase (glycosyltransferases)	Cell wall/membrane/envelope biogenesis	CELLULAR PROCESSES AND SIGNALING	gi|398407989|ref|XP_003855460.1|	158.3	4e-38	chitin synthase, class VI [Zymoseptoria tritici IPO323] >gi|339475344|gb|EGP90436.1| chitin synthase, class VI [Zymoseptoria tritici IPO323]	gi|398407988|ref|XM_003855412.1|	460	1e-127	Mycosphaerella graminicola IPO323 chitin synthase, class VI (CHS6) mRNA, complete cds	sp|O13395|CHS6_USTMA	119	4e-28	Chitin synthase 6 OS=Ustilago maydis (strain 521 / FGSC 9021) GN=CHS6 PE=3 SV=2	K00698	1e-32	137	pno:SNOG_13325	chitin synthase [EC:2.4.1.16]	-	GO:0020037//heme binding;GO:0005524//ATP binding;GO:0003774//motor activity;GO:0016758//transferase activity, transferring hexosyl groups	GO:0016459//myosin complex	9	-	-
Unigene47100_All	232	0	0	0	0.7396	1.5535	6.7235	e_gw1.8.756.1	46412	NO	no	IPR001567	Peptidase M3A and M3B, thimet/oligopeptidase F	HMMPfam	PF01432	Peptidase_M3	2.6e-62	KOG2089	Metalloendopeptidase family - saccharolysin & thimet oligopeptidase	Posttranslational modification, protein turnover, chaperones	CELLULAR PROCESSES AND SIGNALING	gi|398393498|ref|XP_003850208.1|	171	6e-42	peptidase M3A and M3B, thimet/oligopeptidase F, partial [Zymoseptoria tritici IPO323] >gi|339470086|gb|EGP85184.1| peptidase M3A and M3B, thimet/oligopeptidase F [Zymoseptoria tritici IPO323]	gi|398393497|ref|XM_003850160.1|	460	1e-127	Mycosphaerella graminicola IPO323 peptidase M3A and M3B, thimet/oligopeptidase F (MYCGRDRAFT_46412) mRNA, partial cds	--	--	--	--	K13726	2e-08	56.2	act:ACLA_007620	metallopeptidase MepB [EC:3.4.24.-]	GO:0006508//proteolysis	GO:0046872//metal ion binding;GO:0004222//metalloendopeptidase activity	-	6	-	-
Unigene47101_All	233	0	0	0	1.82665	0.3867	2.9754	estExt_Genewise1Plus.C_chr_20793	68137	NO	no	--	--	--	--	--	--	KOG1279	Chromatin remodeling factor subunit and related transcription factors	Chromatin structure and dynamics	INFORMATION STORAGE AND PROCESSING	gi|398408339|ref|XP_003855635.1|	154.1	7e-37	hypothetical protein MYCGRDRAFT_68137 [Zymoseptoria tritici IPO323] >gi|339475519|gb|EGP90611.1| hypothetical protein MYCGRDRAFT_68137 [Zymoseptoria tritici IPO323]	gi|398408338|ref|XM_003855587.1|	462	1e-128	Mycosphaerella graminicola IPO323 hypothetical protein (MYCGRDRAFT_68137) mRNA, complete cds	--	--	--	--	--	--	--	--	--	-	-	-	4	-	-
Unigene47102_All	233	0	0	0	0.1769	9.6679	18.968	NewTranscript	--	NO	no	--	--	--	--	--	--	--	--	--	--	--	--	--	--	--	--	--	--	--	--	--	--	--	--	--	--	--	-	-	-	3	-	-
Unigene47105_All	232	0	0	0	1.31595	2.3303	5.9764	estExt_Genewise1Plus.C_chr_30354	69399	NO	no	IPR001585	Transaldolase	ScanRegExp	PS01054	TRANSALDOLASE_1	8e-05	KOG2772	Transaldolase	Carbohydrate transport and metabolism	METABOLISM	gi|398404442|ref|XP_003853687.1|	90.5	1e-17	hypothetical protein MYCGRDRAFT_69399 [Zymoseptoria tritici IPO323] >gi|339473570|gb|EGP88663.1| hypothetical protein MYCGRDRAFT_69399 [Zymoseptoria tritici IPO323]	gi|301015197|gb|GQ906475.1|	117	2e-24	Cladosporium cladosporioides transaldolase mRNA, complete cds	sp|P34214|TAL1_KLULA	58.5	1e-09	Transaldolase OS=Kluyveromyces lactis (strain ATCC 8585 / CBS 2359 / DSM 70799 / NBRC 1267 / NRRL Y-1140 / WM37) GN=TAL1 PE=3 SV=3	K00616	1e-13	73.9	pno:SNOG_09682	transaldolase [EC:2.2.1.2]	GO:0006098//pentose-phosphate shunt	GO:0004801//sedoheptulose-7-phosphate:D-glyceraldehyde-3-phosphate glyceronetransferase activity	GO:0005737//cytoplasm;GO:0005634//nucleus	6	-	-
Unigene47106_All	232	0	0	0	0.7396	1.5535	9.7117	estExt_fgenesh1_kg.C_chr_50265	104579	NO	no	IPR002048	Calcium-binding EF-hand	ProfileScan	PS50222	EF_HAND_2	12.974,16.010	KOG0027	Calmodulin and related proteins (EF-Hand superfamily)	Signal transduction mechanisms	CELLULAR PROCESSES AND SIGNALING	--	--	--	--	gi|398398212|ref|XM_003852516.1|	460	1e-127	Mycosphaerella graminicola IPO323 hypothetical protein (MYCGRDRAFT_104579) mRNA, complete cds	--	--	--	--	--	--	--	--	--	-	-	-	6	-	-
Unigene47113_All	234	0	0	0	1.4808	0.7701	4.8143	NewTranscript	--	NO	no	--	--	--	--	--	--	--	--	--	--	--	--	--	--	--	--	--	--	--	--	--	--	--	--	--	--	--	-	-	-	4	-	-
Unigene47115_All	228	0	0	0	2.2136	3.5568	4.1809	estExt_Genewise1.C_chr_13888	54449	NO	no	IPR002328	Zinc-containing alcohol dehydrogenase	ScanRegExp	PS00059	ADH_ZINC	8e-05	KOG0022	Alcohol dehydrogenase, class III	Secondary metabolites biosynthesis, transport and catabolism	METABOLISM	gi|398410869|ref|XP_003856782.1|	156.8	1e-37	hypothetical protein MYCGRDRAFT_54449 [Zymoseptoria tritici IPO323] >gi|339476667|gb|EGP91758.1| hypothetical protein MYCGRDRAFT_54449 [Zymoseptoria tritici IPO323]	gi|389628409|ref|XM_003711810.1|	137	2e-30	Magnaporthe oryzae 70-15 S-(hydroxymethyl)glutathione dehydrogenase (MGG_06011) mRNA, complete cds	sp|Q06099|FADH_CANMA	137	1e-33	S-(hydroxymethyl)glutathione dehydrogenase OS=Candida maltosa GN=FDH1 PE=3 SV=1	K00121	1e-35	147	cpw:CPC735_059600	S-(hydroxymethyl)glutathione dehydrogenase / alcohol dehydrogenase [EC:1.1.1.284 1.1.1.1]	GO:0006069//ethanol oxidation	GO:0000166//nucleotide binding;GO:0008270//zinc ion binding;GO:0051903//S-(hydroxymethyl)glutathione dehydrogenase activity	-	10	-	-
Unigene47116_All	227	0	0	0	2.08605	0.7939	5.3445	estExt_fgenesh1_pg.C_chr_10276	106864	NO	no	IPR002618	UTP--glucose-1-phosphate uridylyltransferase	HMMPfam	PF01704	UDPGP	3.4e-46	KOG2388	UDP-N-acetylglucosamine pyrophosphorylase	Cell wall/membrane/envelope biogenesis	CELLULAR PROCESSES AND SIGNALING	--	--	--	--	gi|398412695|ref|XM_003857618.1|	145	9e-33	Mycosphaerella graminicola IPO323 hypothetical protein (MYCGRDRAFT_106864) mRNA, complete cds	--	--	--	--	--	--	--	--	--	-	-	-	4	-	-
Unigene47117_All	227	0	0	0	2.2086	1.9847	6.108	estExt_Genewise1Plus.C_chr_11441	65824	NO	no	IPR006186	Serine/threonine-specific protein phosphatase and bis(5-nucleosyl)-tetraphosphatase	ScanRegExp	PS00125	SER_THR_PHOSPHATASE	NA	KOG0374	Serine/threonine specific protein phosphatase PP1, catalytic subunit	General function prediction only	POORLY CHARACTERIZED	gi|406859336|gb|EKD12403.1|	163.7	9e-40	serine/threonine-protein phosphatase PP1 [Marssonina brunnea f. sp. &apos;multigermtubi&apos; MB_m1]	gi|398412256|ref|XM_003857407.1|	450	1e-124	Mycosphaerella graminicola IPO323 pp1, catalytic subunit of type 1 serine/threonine protein phosphatase (pp1) mRNA, complete cds	sp|Q9UW86|PP1_NEUCR	163	2e-41	Serine/threonine-protein phosphatase PP1 OS=Neurospora crassa (strain ATCC 24698 / 74-OR23-1A / CBS 708.71 / DSM 1257 / FGSC 987) GN=ppp-1 PE=2 SV=1	K06269	1e-40	163	tve:TRV_03824	protein phosphatase 1, catalytic subunit [EC:3.1.3.16]	GO:0034501//protein localization to kinetochore;GO:0016576//histone dephosphorylation;GO:0007094//mitotic cell cycle spindle assembly checkpoint;GO:0005977//glycogen metabolic process;GO:0031297//replication fork processing;GO:0007114//cell budding;GO:0030437//ascospore formation;GO:0000903//regulation of cell shape during vegetative growth phase;GO:0000077//DNA damage checkpoint;GO:0007059//chro…	GO:0004722//protein serine/threonine phosphatase activity	GO:0001400//mating projection base;GO:0005847//mRNA cleavage and polyadenylation specificity factor complex;GO:0000778//condensed nuclear chromosome kinetochore;GO:0005935//cellular bud neck;GO:0000164//protein phosphatase type 1 complex;GO:0005730//nucleolus;GO:0005816//spindle pole body	8	-	-
Unigene47118_All	227	0	0	0	3.0825	4.3663	11.0708	fgenesh1_kg.C_chr_5000307	80934	NO	no	IPR000131	H+-transporting two-sector ATPase, gamma subunit	ScanRegExp	PS00153	ATPASE_GAMMA	8e-05	KOG1531	F0F1-type ATP synthase, gamma subunit	Energy production and conversion	METABOLISM	gi|398397669|ref|XP_003852292.1|	95.1	4e-19	hypothetical protein MYCGRDRAFT_80934 [Zymoseptoria tritici IPO323] >gi|339472173|gb|EGP87268.1| hypothetical protein MYCGRDRAFT_80934 [Zymoseptoria tritici IPO323]	gi|189203216|ref|XM_001937909.1|	153	4e-35	Pyrenophora tritici-repentis Pt-1C-BFP ATP synthase gamma chain, mitochondrial precursor, mRNA	sp|P38077|ATPG_YEAST	75.9	6e-15	ATP synthase subunit gamma, mitochondrial OS=Saccharomyces cerevisiae (strain ATCC 204508 / S288c) GN=ATP3 PE=1 SV=1	K02136	1e-18	90.5	tml:GSTUM_00008424001	F-type H+-transporting ATPase subunit gamma [EC:3.6.3.14]	GO:0015986//ATP synthesis coupled proton transport	GO:0046933//hydrogen ion transporting ATP synthase activity, rotational mechanism;GO:0046961//proton-transporting ATPase activity, rotational mechanism	GO:0005756//mitochondrial proton-transporting ATP synthase, central stalk	8	-	-
Unigene47121_All	230	0	0	0	1.29825	0.3918	7.9122	e_gw1.6.1422.1	43911	NO	no	IPR006058	2Fe-2S ferredoxin, iron-sulfur binding site	ScanRegExp	PS00197	2FE2S_FERREDOXIN	NA	--	--	--	--	gi|398396690|ref|XP_003851803.1|	82.4	2e-15	hypothetical protein MYCGRDRAFT_43911 [Zymoseptoria tritici IPO323] >gi|339471683|gb|EGP86779.1| hypothetical protein MYCGRDRAFT_43911 [Zymoseptoria tritici IPO323]	gi|398396689|ref|XM_003851755.1|	206	3e-51	Mycosphaerella graminicola IPO323 hypothetical protein (MYCGRDRAFT_43911) mRNA, complete cds	--	--	--	--	--	--	--	--	--	-	-	-	4	-	-
Unigene47123_All	231	0	0	0	7.5294	6.6311	64.8997	NewTranscript	--	NO	no	--	--	--	--	--	--	--	--	--	--	--	--	--	--	--	--	--	--	--	--	--	--	--	--	--	--	--	-	-	-	7	-	-
Unigene47126_All	296	0	0	0	4.25355	2.4353	6.4408	estExt_Genewise1Plus.C_chr_91152	75953	NO	no	IPR001194	DENN	ProfileScan	PS50211	DENN_DOMAIN	13.363	KOG2127	Calmodulin-binding protein CRAG, contains DENN domain	Signal transduction mechanisms	CELLULAR PROCESSES AND SIGNALING	--	--	--	--	gi|398392168|ref|XM_003849496.1|	569	1e-160	Mycosphaerella graminicola IPO323 hypothetical protein (MYCGRDRAFT_75953) mRNA, complete cds	--	--	--	--	--	--	--	--	--	-	-	-	10	-	-
Unigene47127_All	297	0	0	0	5.13185	3.3372	4.0849	estExt_fgenesh1_kg.C_chr_10762	102685	NO	no	--	--	--	--	--	--	KOG0255	Synaptic vesicle transporter SVOP and related transporters (major facilitator superfamily)	General function prediction only	POORLY CHARACTERIZED	gi|398411678|ref|XP_003857177.1|	188	4e-47	hypothetical protein MYCGRDRAFT_102685, partial [Zymoseptoria tritici IPO323] >gi|339477062|gb|EGP92153.1| hypothetical protein MYCGRDRAFT_102685 [Zymoseptoria tritici IPO323]	gi|398411677|ref|XM_003857129.1|	589	1e-166	Mycosphaerella graminicola IPO323 hypothetical protein (MYCGRDRAFT_102685) mRNA, partial cds	--	--	--	--	--	--	--	--	--	GO:0055085//transmembrane transport	-	GO:0016021//integral to membrane	10	-	-
Unigene47128_All	293	0	0	0	3.3009	3.0752	6.5067	estExt_fgenesh1_kg.C_chr_50139	104459	NO	no	IPR001199	Cytochrome b5	ProfileScan	PS50255	CYTOCHROME_B5_2	21.016	KOG0137	Very-long-chain acyl-CoA dehydrogenase	Lipid transport and metabolism	METABOLISM	gi|398397401|ref|XP_003852158.1|	142.9	1e-33	hypothetical protein MYCGRDRAFT_104459 [Zymoseptoria tritici IPO323] >gi|339472039|gb|EGP87134.1| hypothetical protein MYCGRDRAFT_104459 [Zymoseptoria tritici IPO323]	gi|261206059|ref|XM_002627721.1|	113	4e-23	Ajellomyces dermatitidis SLH14081 acyl-CoA dehydrogenase, mRNA	--	--	--	--	K15389	7e-13	71.2	pan:PODANSg1997	acyl-CoA dehydrogenase	GO:0055114//oxidation-reduction process	GO:0050660//flavin adenine dinucleotide binding;GO:0020037//heme binding;GO:0003995//acyl-CoA dehydrogenase activity	-	10	-	-
Unigene47130_All	301	0	0	0	2.97605	2.6942	7.1975	NewTranscript	--	NO	no	--	--	--	--	--	--	--	--	--	--	--	--	--	--	--	--	--	--	--	--	--	--	--	--	--	--	--	-	-	-	8	-	-
Unigene47131_All	301	0	0	0	6.8628	4.4903	4.3185	fgenesh1_pg.C_chr_11000264	96701	NO	no	--	--	--	--	--	--	KOG1878	Nuclear receptor coregulator SMRT/SMRTER, contains Myb-like domains	Transcription	INFORMATION STORAGE AND PROCESSING	gi|398389861|ref|XP_003848391.1|	52	4e-06	hypothetical protein MYCGRDRAFT_96701 [Zymoseptoria tritici IPO323] >gi|339468266|gb|EGP83367.1| hypothetical protein MYCGRDRAFT_96701 [Zymoseptoria tritici IPO323]	gi|398389860|ref|XM_003848343.1|	141	2e-31	Mycosphaerella graminicola IPO323 hypothetical protein (MYCGRDRAFT_96701) mRNA, complete cds	--	--	--	--	--	--	--	--	--	-	-	-	10	-	-
Unigene47134_All	302	0	0	0	3.44225	4.7737	20.0863	estExt_fgenesh1_kg.C_chr_20536	103492	NO	no	NULL	NULL	ScanRegExp	PS00215	MITOCH_CARRIER	NA,NA	KOG0767	Mitochondrial phosphate carrier protein	Energy production and conversion	METABOLISM	gi|398407599|ref|XP_003855265.1|	65.5	3e-10	hypothetical protein MYCGRDRAFT_103492 [Zymoseptoria tritici IPO323] >gi|339475149|gb|EGP90241.1| hypothetical protein MYCGRDRAFT_103492 [Zymoseptoria tritici IPO323]	gi|189208343|ref|XM_001940470.1|	85.7	1e-14	Pyrenophora tritici-repentis Pt-1C-BFP mitochondrial phosphate carrier protein, mRNA	--	--	--	--	K15102	6e-11	64.7	pte:PTT_16449	solute carrier family 25 (mitochondrial phosphate transporter), member 3	-	-	-	7	-	-
Unigene47135_All	302	0	0	0	0.1365	0.2984	20.6602	estExt_fgenesh1_pg.C_chr_30181	108482	YES	yes	--	--	--	--	--	--	--	--	--	--	gi|398404472|ref|XP_003853702.1|	102.1	3e-21	hypothetical protein MYCGRDRAFT_108482 [Zymoseptoria tritici IPO323] >gi|339473585|gb|EGP88678.1| hypothetical protein MYCGRDRAFT_108482 [Zymoseptoria tritici IPO323]	gi|398404471|ref|XM_003853654.1|	599	1e-169	Mycosphaerella graminicola IPO323 hypothetical protein (MYCGRDRAFT_108482) mRNA, complete cds	--	--	--	--	--	--	--	--	--	-	-	-	2	3	1
Unigene47137_All	288	0	0	0	0.72725	2.8158	6.9206	estExt_fgenesh1_kg.C_chr_60160	104836	NO	no	IPR005797	Cytochrome b/b6, N-terminal	ScanRegExp	PS00192	CYTOCHROME_B_HEME	NA	--	--	--	--	gi|398396004|ref|XP_003851460.1|	177.9	5e-44	hypothetical protein MYCGRDRAFT_104836 [Zymoseptoria tritici IPO323] >gi|339471340|gb|EGP86436.1| hypothetical protein MYCGRDRAFT_104836 [Zymoseptoria tritici IPO323]	gi|398396003|ref|XM_003851412.1|	535	1e-150	Mycosphaerella graminicola IPO323 hypothetical protein (MYCGRDRAFT_104836) mRNA, complete cds	--	--	--	--	--	--	--	--	--	-	-	-	6	-	-
Unigene47139_All	287	0	0	0	1.6149	3.1395	5.7369	estExt_fgenesh1_kg.C_chr_60292	104956	NO	no	IPR001450	4Fe-4S ferredoxin, iron-sulfur binding	ScanRegExp	PS00198	4FE4S_FERREDOXIN	8e-5,8e-5	KOG3256	NADH:ubiquinone oxidoreductase, NDUFS8/23 kDa subunit	Energy production and conversion	METABOLISM	gi|398396270|ref|XP_003851593.1|	203	1e-51	hypothetical protein MYCGRDRAFT_104956 [Zymoseptoria tritici IPO323] >gi|339471473|gb|EGP86569.1| hypothetical protein MYCGRDRAFT_104956 [Zymoseptoria tritici IPO323]	gi|115389267|ref|XM_001212139.1|	188	9e-46	Aspergillus terreus NIH2624 NADH-ubiquinone oxidoreductase 23 kDa subunit, mitochondrial precursor (ATEG_02961) partial mRNA	sp|Q12644|NDUS8_NEUCR	179	3e-46	NADH-ubiquinone oxidoreductase 23 kDa subunit, mitochondrial OS=Neurospora crassa (strain ATCC 24698 / 74-OR23-1A / CBS 708.71 / DSM 1257 / FGSC 987) GN=NCU05009 PE=2 SV=1	K03941	4e-48	188	ssl:SS1G_11900	NADH dehydrogenase (ubiquinone) Fe-S protein 8 [EC:1.6.5.3 1.6.99.3]	GO:0019684//photosynthesis, light reaction;GO:0055114//oxidation-reduction process	GO:0005506//iron ion binding;GO:0051539//4 iron, 4 sulfur cluster binding;GO:0009055//electron carrier activity;GO:0008137//NADH dehydrogenase (ubiquinone) activity	GO:0005886//plasma membrane	6	-	-
Unigene47143_All	291	0	0	0	6.1256	4.0253	14.8897	gw1.1.962.1	14920	NO	no	--	--	--	--	--	--	--	--	--	--	gi|398411180|ref|XP_003856933.1|	151.8	3e-36	hypothetical protein MYCGRDRAFT_14920, partial [Zymoseptoria tritici IPO323] >gi|339476818|gb|EGP91909.1| hypothetical protein MYCGRDRAFT_14920 [Zymoseptoria tritici IPO323]	gi|398411179|ref|XM_003856885.1|	448	1e-124	Mycosphaerella graminicola IPO323 hypothetical protein (MYCGRDRAFT_14920) mRNA, partial cds	--	--	--	--	--	--	--	--	--	-	-	-	5	-	-
Unigene47152_All	320	0	0	0	2.9491	3.6605	2.7081	estExt_Genewise1Plus.C_chr_130362	77856	NO	no	IPR004045	Glutathione S-transferase, N-terminal	ProfileScan	PS50404	GST_N	15.956	KOG0867	Glutathione S-transferase	Posttranslational modification, protein turnover, chaperones	CELLULAR PROCESSES AND SIGNALING	gi|398388557|ref|XP_003847740.1|	222.2	2e-57	hypothetical protein MYCGRDRAFT_77856 [Zymoseptoria tritici IPO323] >gi|339467613|gb|EGP82716.1| hypothetical protein MYCGRDRAFT_77856 [Zymoseptoria tritici IPO323]	gi|398388556|ref|XM_003847692.1|	634	1e-180	Mycosphaerella graminicola IPO323 hypothetical protein (MYCGRDRAFT_77856) mRNA, complete cds	sp|P08640|MUC1_YEAST	55.5	8e-09	Flocculation protein FLO11 OS=Saccharomyces cerevisiae (strain ATCC 204508 / S288c) GN=MUC1 PE=1 SV=2	K00799	4e-09	58.5	ctp:CTRG_00610	glutathione S-transferase [EC:2.5.1.18]	-	-	-	10	-	-
Unigene47154_All	306	0	0	0	5.52305	7.067	16.9918	estExt_fgenesh1_kg.C_chr_130139	106565	NO	no	IPR010625	CHCH	HMMPfam	PF06747	CHCH	0.00016	KOG4090	Uncharacterized conserved protein	Function unknown	POORLY CHARACTERIZED	gi|398388391|ref|XP_003847657.1|	207.6	6e-53	hypothetical protein MYCGRDRAFT_106565 [Zymoseptoria tritici IPO323] >gi|339467530|gb|EGP82633.1| hypothetical protein MYCGRDRAFT_106565 [Zymoseptoria tritici IPO323]	gi|396470571|ref|NW_003533865.1|	67.9	2e-09	Leptosphaeria maculans JN3 SuperContig_20_v2 >gi|312214946|emb|FP929126.1| Leptosphaeria maculans JN3 lm_SuperContig_20_v2 genomic supercontig, whole genome, isolate v23.1.3	sp|Q03667|MIC17_YEAST	68.2	1e-12	Mitochondrial intermembrane space cysteine motif-containing protein MIC17 OS=Saccharomyces cerevisiae (strain ATCC 204508 / S288c) GN=MIC17 PE=1 SV=1	K12592	6e-20	94.7	ncr:NCU02154	exosome complex protein LRP1	GO:0009060//aerobic respiration	-	GO:0005634//nucleus;GO:0005758//mitochondrial intermembrane space	5	-	-
Unigene47156_All	305	0	0	0	2.89305	1.1817	12.5015	estExt_fgenesh1_kg.C_chr_60303	104965	NO	no	IPR007648	Mitochondrial ATPase inhibitor, IATP	HMMPfam	PF04568	IATP	6.3e-10	--	--	--	--	gi|398396302|ref|XP_003851609.1|	164.9	4e-40	hypothetical protein MYCGRDRAFT_104965 [Zymoseptoria tritici IPO323] >gi|339471489|gb|EGP86585.1| hypothetical protein MYCGRDRAFT_104965 [Zymoseptoria tritici IPO323]	gi|398396301|ref|XM_003851561.1|	605	1e-171	Mycosphaerella graminicola IPO323 hypothetical protein (MYCGRDRAFT_104965) mRNA, complete cds	sp|P01097|ATIF_YEAST	54.7	1e-08	ATPase inhibitor, mitochondrial OS=Saccharomyces cerevisiae (strain ATCC 204508 / S288c) GN=INH1 PE=1 SV=2	--	--	--	--	--	GO:0045980//negative regulation of nucleotide metabolic process;GO:0043086//negative regulation of catalytic activity	GO:0004857//enzyme inhibitor activity	GO:0005739//mitochondrion	8	-	-
Unigene47157_All	307	0	0	0	0.86015	1.761	6.21	estExt_Genewise1Plus.C_chr_70032	73616	NO	no	IPR005479	Carbamoyl-phosphate synthase L chain, ATP-binding	ScanRegExp	PS00867	CPSASE_2	NA	KOG0369	Pyruvate carboxylase	Energy production and conversion	METABOLISM	gi|398395709|ref|XP_003851313.1|	75.5	3e-13	pyruvate carboxylase [Zymoseptoria tritici IPO323] >gi|339471192|gb|EGP86289.1| pyruvate carboxylase [Zymoseptoria tritici IPO323]	gi|398395708|ref|XM_003851265.1|	230	3e-58	Mycosphaerella graminicola IPO323 pyruvate carboxylase (PYC) mRNA, complete cds	sp|Q9HES8|PYC_ASPNG	63.9	2e-11	Pyruvate carboxylase OS=Aspergillus niger GN=pyc PE=3 SV=1	K01958	1e-11	67.4	pte:PTT_00383	pyruvate carboxylase [EC:6.4.1.1]	GO:0006094//gluconeogenesis	GO:0004736//pyruvate carboxylase activity;GO:0046872//metal ion binding;GO:0005524//ATP binding;GO:0004075//biotin carboxylase activity	-	6	-	-
Unigene47161_All	312	0	0	0.2771	1.59615	3.1768	11.9432	estExt_fgenesh1_kg.C_chr_60160	104836	NO	no	IPR005797	Cytochrome b/b6, N-terminal	ScanRegExp	PS00192	CYTOCHROME_B_HEME	NA	--	--	--	--	gi|398396004|ref|XP_003851460.1|	219.9	1e-56	hypothetical protein MYCGRDRAFT_104836 [Zymoseptoria tritici IPO323] >gi|339471340|gb|EGP86436.1| hypothetical protein MYCGRDRAFT_104836 [Zymoseptoria tritici IPO323]	gi|398396003|ref|XM_003851412.1|	618	1e-175	Mycosphaerella graminicola IPO323 hypothetical protein (MYCGRDRAFT_104836) mRNA, complete cds	--	--	--	--	--	--	--	--	--	-	-	-	8	-	-
Unigene47163_All	265	0	0	0	1.63135	2.3801	12.4264	estExt_Genewise1.C_chr_100096	62864	NO	no	IPR002078	Sigma-54 factor, interaction region	ScanRegExp	PS00675	SIGMA54_INTERACT_1	NA	KOG0084	GTPase Rab1/YPT1, small G protein superfamily, and related GTP-binding proteins	Intracellular trafficking, secretion, and vesicular transport	CELLULAR PROCESSES AND SIGNALING	gi|398390616|ref|XP_003848768.1|	152.1	3e-36	small GTP-binding protein [Zymoseptoria tritici IPO323] >gi|339468644|gb|EGP83744.1| small GTP-binding protein [Zymoseptoria tritici IPO323]	gi|398390615|ref|XM_003848720.1|	525	1e-147	Mycosphaerella graminicola IPO323 small GTP-binding protein (MYCGRDRAFT_62864) mRNA, complete cds	sp|P33723|YPT1_NEUCR	114	1e-26	GTP-binding protein ypt1 OS=Neurospora crassa (strain ATCC 24698 / 74-OR23-1A / CBS 708.71 / DSM 1257 / FGSC 987) GN=ypt-1 PE=3 SV=1	K07874	3e-34	142	act:ACLA_000830	Ras-related protein Rab-1A	GO:0006508//proteolysis;GO:0007264//small GTPase mediated signal transduction;GO:0015031//protein transport	GO:0005525//GTP binding;GO:0004177//aminopeptidase activity;GO:0008270//zinc ion binding;GO:0008237//metallopeptidase activity	-	8	-	-
[truncated: 1,269 more rows]

## Sheet: GO
Cluster	Percentage		Functional category
cluter-4	0.0049	biological_process	carbon utilization
[truncated: 232 more rows]

## Sheet: KEGG
KO ID	Cluster	Percentage	Pathway
[truncated: 385 more rows]
